# Supplementary material for: Frameshift mutations at the C-terminus of HIST1H1E result in a specific DNA hypomethylation signature
Source: Clin Epigenetics. 2020 Jan 7;12:7. doi: 10.1186/s13148-019-0804-0 (PMC6947958; doi:10.1186/s13148-019-0804-0)
Supplement: Supplementary file 3 — Additional file 3: Table S1. CpG sites showing differential methylation levels between Rahman syndrome (RMNS) and controls. Table S2. Regions showing differential methylation levels between RMNS and controls. Table S3. Classification scores generated for various blood cells. Table S4. Gene-set enrichment analysis on Reactome pathways for genes with hypomethylated regions in RMNS. [file 13148_2019_804_MOESM3_ESM.xlsx]

## Sheet: S1-Probes
Supplementary Table S1. Probes differentially methylated in RMNS.
Probe	Chr	Position	Gene	UCSC gene accession ID	Enhancer	Regulatory feature	CpG island	Gene location	Methylation difference (Control - Case)	P-value	FDR
cg22625220	chr17	16119441	NCOR1;PIGL	NM_006311;NM_004278		Promoter_Associated	Island	TSS1500;TSS1500	-0.179767	1.44252e-22	6.66236e-17
cg14315430	chr12	57915618	MBD6;DDIT3	NM_052897;NM_004083		Promoter_Associated	N_Shore	TSS1500;TSS1500	-0.283723	1.58605e-22	6.66236e-17
cg21747160	chr12	49504981	LMBR1L	NM_018113		Promoter_Associated	S_Shore	TSS1500	-0.271187	9.52789e-22	2.35713e-16
cg22291359	chr17	16119456	NCOR1;PIGL	NM_006311;NM_004278		Promoter_Associated	Island	TSS1500;TSS1500	-0.208959	1.12228e-21	2.35713e-16
cg03456468	chr17	8077382	TMEM107;TMEM107	NM_183065;NM_032354		Promoter_Associated	N_Shelf	3'UTR;3'UTR	-0.148874	2.1445e-21	3.60327e-16
cg04354589	chr5	170814044	NPM1;NPM1;NPM1;MIR3912	NM_002520;NM_199185;NM_001037738;NR_037474			N_Shore	TSS1500;TSS1500;TSS1500;TSS1500	-0.163622	3.14073e-21	4.39764e-16
cg09687907	chr12	57915636	MBD6;DDIT3	NM_052897;NM_004083		Promoter_Associated	N_Shore	TSS1500;TSS1500	-0.264453	3.70373e-21	4.44511e-16
cg19520710	chr12	57915613	MBD6;DDIT3	NM_052897;NM_004083		Promoter_Associated	N_Shore	TSS1500;TSS1500	-0.22385	6.11181e-21	6.41831e-16
cg08781728	chr8	21882587	NPM2	NM_182795			Island	5'UTR	-0.216617	7.93886e-21	7.41066e-16
cg05391486	chr1	201123919	TMEM9	NM_016456		Promoter_Associated	S_Shore	TSS1500	-0.187072	1.42509e-20	1.19724e-15
cg22467301	chr3	50265698				Promoter_Associated	S_Shore		-0.156192	1.74074e-20	1.32949e-15
cg04871384	chr20	62289121	RTEL1;RTEL1;RTEL1;RTEL1;RTEL1-TNFRSF6B	NM_032957;NM_001283009;NM_001283010;NM_016434;NR_037882		Promoter_Associated	Island	TSS200;TSS200;TSS200;TSS200;TSS200	-0.270817	4.58252e-20	3.20822e-15
cg07529210	chr12	122019110	KDM2B;KDM2B	NM_032590;NM_001005366		Promoter_Associated	S_Shore	TSS200;TSS1500	-0.2253	7.68195e-20	4.96443e-15
cg21249371	chr12	122019117	KDM2B;KDM2B	NM_032590;NM_001005366		Promoter_Associated	S_Shore	TSS200;TSS1500	-0.247642	1.10391e-19	6.62443e-15
cg11336539	chr1	28994987	GMEB1;GMEB1	NM_006582;NM_024482			OpenSea	TSS1500;TSS1500	-0.13496	1.7541e-19	9.82437e-15
cg13812230	chr12	57915555	MBD6;DDIT3	NM_052897;NM_004083		Promoter_Associated	N_Shore	TSS1500;TSS1500	-0.254199	2.74138e-19	1.43943e-14
cg25758859	chr21	34733262				Promoter_Associated	OpenSea		-0.122545	3.00915e-19	1.48708e-14
cg06757381	chr1	22110392	USP48;USP48	NM_001032730;NM_032236		Promoter_Associated	S_Shore	TSS1500;TSS1500	-0.172121	4.3601e-19	2.035e-14
cg03130140	chr16	14726183	BFAR	NM_016561			N_Shore	TSS1500	-0.162471	5.64245e-19	2.49491e-14
cg01811796	chr1	26233565	STMN1;STMN1;STMN1;STMN1	NM_005563;NM_203401;NM_001145454;NM_203399			Island	TSS1500;TSS1500;TSS1500;TSS200	-0.219771	6.05685e-19	2.54424e-14
cg15234492	chr12	122019076	KDM2B;KDM2B	NM_032590;NM_001005366		Promoter_Associated	S_Shore	TSS200;TSS1500	-0.182048	7.74935e-19	3.10018e-14
cg26193023	chr17	30669492	C17orf75	NM_022344		Promoter_Associated	S_Shore	TSS1500	-0.282583	1.00161e-18	3.82487e-14
cg03484180	chr3	49967517	MON1A;MON1A	NM_001142501;NM_032355		Promoter_Associated	S_Shore	TSS200;TSS200	-0.24683	1.33382e-18	4.87203e-14
cg14304809	chr20	62289116	RTEL1;RTEL1;RTEL1;RTEL1;RTEL1-TNFRSF6B	NM_032957;NM_001283009;NM_001283010;NM_016434;NR_037882		Promoter_Associated	Island	TSS200;TSS200;TSS200;TSS200;TSS200	-0.278289	1.48395e-18	5.19457e-14
cg05683445	chr16	28303182	SBK1	NM_001024401			N_Shore	TSS1500	-0.130182	1.56768e-18	5.26815e-14
cg03962527	chr10	111766879	ADD3;ADD3;ADD3	NM_019903;NM_016824;NM_001121			N_Shore	5'UTR;TSS1500;TSS1500	-0.357584	1.74133e-18	5.62665e-14
cg04738827	chr2	85839650	C2orf68	NM_001013649		Promoter_Associated	S_Shore	TSS1500	-0.229819	1.86612e-18	5.80653e-14
cg18174678	chr1	42801761	FOXJ3	NM_014947			S_Shore	TSS1500	-0.156288	1.99195e-18	5.97669e-14
cg03228075	chr17	21028953	DHRS7B	NM_015510			N_Shore	TSS1500	-0.213677	2.16361e-18	6.26791e-14
cg00540640	chr6	170125483	PHF10;PHF10	NM_018288;NM_133325			OpenSea	TSS1500;TSS1500	-0.143212	2.54039e-18	7.11412e-14
cg02705163	chr6	138893673	NHSL1	NM_020464			OpenSea	TSS200	-0.234567	2.81156e-18	7.44153e-14
cg07485417	chr8	21882851	NPM2	NM_182795			Island	Body	-0.276219	2.83446e-18	7.44153e-14
cg02142098	chr22	38965659	DMC1;DMC1;DMC1	NM_007068;NM_001278208;NR_103474		Promoter_Associated	N_Shore	5'UTR;TSS1500;Body	-0.214716	3.49412e-18	8.8954e-14
cg06191390	chr2	73299285	SFXN5	NM_144579			S_Shore	TSS1500	-0.117809	4.138e-18	9.77716e-14
cg18094999	chr11	113746795	USP28	NM_020886		Promoter_Associated	S_Shore	TSS1500	-0.141106	4.23137e-18	9.77716e-14
cg03711457	chr11	113746831	USP28	NM_020886		Promoter_Associated	S_Shore	TSS1500	-0.1436	4.30599e-18	9.77716e-14
cg01916632	chr6	107781506	PDSS2	NM_020381		Promoter_Associated	S_Shore	TSS1500	-0.174226	5.32597e-18	1.1473e-13
cg17086141	chr17	45608114	NPEPPS	NM_006310			N_Shore	TSS1500	-0.126924	6.05633e-18	1.24501e-13
cg24199114	chr17	36413711	LOC440434	NR_036750			S_Shore	TSS1500	-0.127137	6.18529e-18	1.24501e-13
cg07773434	chr11	64015289	PPP1R14B	NM_138689			Island	TSS1500	-0.150505	6.22418e-18	1.24501e-13
cg19250113	chr17	29298832	RNF135;RNF135	NM_032322;NM_197939		Promoter_Associated	S_Shore	Body;Body	-0.204336	6.68747e-18	1.30658e-13
cg19602315	chr17	30669494	C17orf75	NM_022344		Promoter_Associated	S_Shore	TSS1500	-0.281193	7.7904e-18	1.43256e-13
cg19561297	chr7	102553457	LRRC17;FBXL13;LRRC17;LRRC17;LRRC17;FBXL13	NM_005824;NM_145032;NM_001031692;NM_005824;NM_001031692;NM_001111038			OpenSea	5'UTR;Body;5'UTR;1stExon;1stExon;Body	-0.189764	7.80511e-18	1.43256e-13
cg07419703	chr1	43146702	YBX1	NM_004559			N_Shore	TSS1500	-0.20551	7.84384e-18	1.43256e-13
cg04065086	chr1	151104186	SEMA6C	NM_030913		Unclassified_Cell_type_specific	Island	3'UTR	-0.178117	8.12517e-18	1.43511e-13
cg09637723	chr3	49967744	MON1A;MON1A	NM_001142501;NM_032355		Promoter_Associated	S_Shore	TSS1500;TSS1500	-0.247936	8.19945e-18	1.43511e-13
cg11709544	chr1	26233404	STMN1;STMN1;STMN1;STMN1	NM_005563;NM_203401;NM_001145454;NM_203399			Island	TSS1500;TSS1500;TSS1500;TSS200	-0.219454	8.50113e-18	1.45755e-13
cg13558328	chr12	56109603	BLOC1S1	NM_001487		Promoter_Associated	N_Shore	TSS1500	-0.12329	8.78886e-18	1.47674e-13
cg17105014	chr2	127413363	GYPC;GYPC	NM_016815;NM_002101		Promoter_Associated	N_Shore	TSS1500;TSS1500	-0.100581	1.12713e-17	1.85672e-13
cg16988810	chr6	31762650	VARS	NM_006295			N_Shore	Body	-0.163985	1.27604e-17	2.06159e-13
cg20116128	chr6	32161004	GPSM3	NM_022107			N_Shelf	5'UTR	-0.233167	1.44034e-17	2.28313e-13
cg25207828	chr3	9791044	OGG1;OGG1;OGG1;OGG1;OGG1;OGG1;OGG1;OGG1	NM_016828;NM_016827;NM_016821;NM_016819;NM_002542;NM_016820;NM_016826;NM_016829		Promoter_Associated	N_Shore	TSS1500;TSS1500;TSS1500;TSS1500;TSS1500;TSS1500;TSS1500;TSS1500	-0.155373	1.64718e-17	2.56265e-13
cg25532696	chr15	68569436	FEM1B	NM_015322			N_Shore	TSS1500	-0.103766	1.74245e-17	2.66157e-13
cg03173536	chr7	138794915	ZC3HAV1;ZC3HAV1	NM_020119;NM_024625		Promoter_Associated	S_Shore	TSS1500;TSS1500	-0.146292	1.8241e-17	2.73653e-13
cg07793808	chr12	122019006	KDM2B;KDM2B	NM_032590;NM_001005366			S_Shore	TSS200;TSS1500	-0.125455	2.03269e-17	2.99597e-13
cg07452306	chr2	73299297	SFXN5	NM_144579			S_Shore	TSS1500	-0.131401	2.08208e-17	3.01585e-13
cg19614321	chr20	4804581	RASSF2	NM_014737			S_Shore	TSS1500	-0.13363	2.23326e-17	3.1274e-13
cg13073224	chr12	117131523				Gene_Associated_Cell_type_specific	OpenSea		-0.176443	2.23354e-17	3.1274e-13
cg22952142	chr15	68549178					OpenSea		-0.25687	2.56642e-17	3.53459e-13
cg26298737	chr1	225964937	SRP9;SRP9	NM_001130440;NM_003133		Unclassified	N_Shore	TSS1500;TSS1500	-0.317707	3.11752e-17	4.22434e-13
cg12471836	chr16	2480552	CCNF	NM_001761		Promoter_Associated	S_Shore	Body	-0.116078	3.37925e-17	4.50631e-13
cg20808711	chr6	32160998	GPSM3	NM_022107			N_Shelf	5'UTR	-0.205419	4.07955e-17	5.27278e-13
cg22134923	chr11	62314874	AHNAK;AHNAK	NM_024060;NM_001620			Island	TSS1500;TSS1500	-0.115018	4.59532e-17	5.63903e-13
cg09298818	chr12	111181546	PPP1CC	NM_002710			S_Shore	TSS1500	-0.174563	4.63091e-17	5.63903e-13
cg02085507	chr19	6739192	TRIP10	NM_004240			N_Shore	TSS1500	-0.310168	4.6314e-17	5.63903e-13
cg01510388	chr8	65711658	CYP7B1	NM_004820			Island	TSS1500	-0.218816	4.75341e-17	5.7049e-13
cg21431091	chr1	201124025	TMEM9	NM_016456		Promoter_Associated	S_Shore	TSS1500	-0.154386	5.04285e-17	5.8805e-13
cg13332816	chr5	137911760	HSPA9	NM_004134		Promoter_Associated	S_Shore	TSS1500	-0.156439	5.08224e-17	5.8805e-13
cg02046984	chr4	37454497	C4orf19	NM_001104629			N_Shore	TSS1500	-0.12617	5.13915e-17	5.8805e-13
cg01453052	chr17	73892097	TRIM65	NM_173547		Promoter_Associated	N_Shore	Body	-0.196579	5.1797e-17	5.8805e-13
cg26976412	chr17	17626127	RAI1	NM_030665		Unclassified_Cell_type_specific	Island	5'UTR	-0.26319	5.25068e-17	5.8816e-13
cg08206308	chr17	16119439	NCOR1;PIGL	NM_006311;NM_004278		Promoter_Associated	Island	TSS1500;TSS1500	-0.119149	5.40486e-17	5.97464e-13
cg24404973	chr5	170814108	NPM1;NPM1;NPM1;MIR3912	NM_002520;NM_199185;NM_001037738;NR_037474			N_Shore	TSS1500;TSS1500;TSS1500;TSS1500	-0.102098	6.07498e-17	6.54323e-13
cg07144984	chr3	114864747	ZBTB20	NM_015642			N_Shore	5'UTR	-0.304553	6.5681e-17	6.9848e-13
cg08158705	chr17	8077556	TMEM107;TMEM107	NM_183065;NM_032354			N_Shore	Body;Body	-0.231978	6.67992e-17	7.01492e-13
cg24003560	chr1	220863347	C1orf115	NM_024709		Unclassified	N_Shore	TSS1500	-0.208041	7.01073e-17	7.27143e-13
cg01619846	chr19	4911475	UHRF1;UHRF1	NM_013282;NM_001048201		Promoter_Associated	S_Shore	Body;Body	-0.119548	7.14889e-17	7.3243e-13
cg15971157	chr13	24464376	PCOTH;MIPEP;PCOTH	NM_001135816;NM_005932;NM_001014442		Promoter_Associated	S_Shore	5'UTR;TSS1500;5'UTR	-0.174901	7.62101e-17	7.71393e-13
cg10716823	chr15	69744850	RPLP1;RPLP1	NM_213725;NM_001003		Promoter_Associated	N_Shore	TSS1500;TSS1500	-0.141581	7.7502e-17	7.75131e-13
cg11437810	chr15	69744829	RPLP1;RPLP1	NM_213725;NM_001003		Promoter_Associated	N_Shore	TSS1500;TSS1500	-0.150104	8.09559e-17	8.00149e-13
cg00668150	chr17	2615720	KIAA0664	NM_015229			S_Shore	TSS1500	-0.278206	8.33847e-17	8.14571e-13
cg24957695	chr17	55939409				Unclassified	Island		-0.124095	9.2689e-17	8.95056e-13
cg22956431	chr5	34839036	TTC23L	NM_144725		Promoter_Associated	Island	TSS1500	-0.112185	1.0326e-16	9.85808e-13
cg27441872	chr14	24604828	PSME1;PSME1;PSME1;PSME1	NM_006263;NM_176783;NM_001281529;NM_001281528		Promoter_Associated	N_Shore	TSS1500;TSS1500;TSS1500;TSS1500	-0.148739	1.04779e-16	9.87696e-13
cg04949149	chr12	49505053	LMBR1L	NM_018113		Promoter_Associated	S_Shore	TSS1500	-0.205624	1.07076e-16	9.87696e-13
cg09637273	chr17	55939387				Unclassified	Island		-0.178311	1.07967e-16	9.87696e-13
cg10396459	chr1	110576778	STRIP1;STRIP1;STRIP1	NM_033088;NR_073071;NM_001270768		Promoter_Associated	N_Shore	TSS1500;TSS1500;5'UTR	-0.100605	1.08161e-16	9.87696e-13
cg26401870	chr8	21882439	NPM2;NPM2	NM_182795;NM_182795			Island	1stExon;5'UTR	-0.109685	1.10605e-16	9.99157e-13
cg19628934	chr14	77499391				Promoter_Associated	Island		-0.18438	1.1415e-16	1.02021e-12
cg07312357	chr1	217263805	ESRRG;ESRRG;ESRRG	NM_206594;NM_206595;NM_001134285			S_Shore	TSS1500;TSS1500;5'UTR	-0.280218	1.19077e-16	1.04526e-12
cg24360269	chr1	148527081					OpenSea		-0.153551	1.19442e-16	1.04526e-12
cg05813703	chr6	31621149	BAT3;BAT3;BAT3;BAT3	NM_004639;NM_001098534;NM_080702;NM_080703		Promoter_Associated	Island	TSS1500;TSS1500;TSS1500;TSS1500	-0.103561	1.23671e-16	1.07111e-12
cg12984635	chr19	44032076	ETHE1	NM_014297			S_Shore	TSS1500	-0.216838	1.33682e-16	1.13687e-12
cg06391982	chr3	13936753				Promoter_Associated	Island		-0.150683	1.33969e-16	1.13687e-12
cg06857094	chr6	31762442	VARS	NM_006295			N_Shore	Body	-0.229626	1.40121e-16	1.17718e-12
cg01419469	chr17	8092488	C17orf59	NM_017622			Island	1stExon	-0.145591	1.64454e-16	1.36793e-12
cg01171339	chr6	27831894	HIST1H2AL	NM_003511			N_Shore	TSS1500	-0.313027	1.74753e-16	1.43935e-12
cg14374799	chr8	21882942	NPM2	NM_182795			S_Shore	Body	-0.201673	1.81745e-16	1.4824e-12
cg10538146	chr12	27932471	KLHDC5	NM_020782		Promoter_Associated	N_Shore	TSS1500	-0.149602	1.90853e-16	1.54172e-12
cg26856289	chr1	24307516	SFRS13A;SFRS13A	NM_054016;NM_006625		Promoter_Associated	S_Shore	TSS1500;TSS1500	-0.160767	1.972e-16	1.57783e-12
cg09554300	chr1	201123894	TMEM9	NM_016456		Promoter_Associated	S_Shore	TSS1500	-0.16396	1.99145e-16	1.57836e-12
cg07042301	chr14	104338807				Unclassified	OpenSea		-0.177061	2.04506e-16	1.6057e-12
cg00054210	chr8	65711644	CYP7B1	NM_004820			Island	TSS1500	-0.224608	2.11385e-16	1.62925e-12
cg21921728	chr3	49967780	MON1A;MON1A	NM_001142501;NM_032355			S_Shore	TSS1500;TSS1500	-0.323493	2.44129e-16	1.86453e-12
cg08272268	chr1	200380059	ZNF281	NM_012482			S_Shore	TSS1500	-0.169645	2.77575e-16	2.10087e-12
cg18810664	chr10	31074367					Island		-0.192452	2.85126e-16	2.13875e-12
cg10678266	chr7	24614348	MPP6	NM_016447			OpenSea	5'UTR	-0.12378	3.10603e-16	2.30924e-12
cg22040809	chr6	26522578	HCG11	NR_026790			Island	Body	-0.228057	3.51761e-16	2.56975e-12
cg17452615	chr12	122019080	KDM2B;KDM2B	NM_032590;NM_001005366		Promoter_Associated	S_Shore	TSS200;TSS1500	-0.118691	3.78556e-16	2.74166e-12
cg16912343	chr1	179850820	TOR1AIP1;TOR1AIP1	NM_015602;NM_001267578			N_Shore	TSS1500;TSS1500	-0.184312	3.9502e-16	2.83644e-12
cg20916578	chr8	55014888	LYPLA1	NM_006330		Promoter_Associated	S_Shore	TSS1500	-0.182554	4.01711e-16	2.86004e-12
cg04156850	chr17	73402572	GRB2;GRB2	NM_203506;NM_002086			S_Shore	TSS1500;TSS1500	-0.137383	4.33942e-16	3.06355e-12
cg18804206	chr17	18162315	FLII	NM_002018		Promoter_Associated	Island	TSS1500	-0.132374	4.51298e-16	3.15954e-12
cg18643150	chr17	30669641	C17orf75	NM_022344			S_Shore	TSS1500	-0.212296	4.59766e-16	3.17199e-12
cg07908160	chr17	56296982	MKS1;MKS1	NM_001165927;NM_017777		Promoter_Associated	S_Shore	TSS200;TSS1500	-0.151449	4.60627e-16	3.17199e-12
cg15812759	chr5	141348252	RNF14;RNF14;RNF14;RNF14;RNF14;RNF14	NM_001201365;NM_183399;NM_183401;NM_004290;NM_183398;NM_183400		Promoter_Associated	N_Shore	5'UTR;5'UTR;TSS1500;TSS200;TSS200;TSS200	-0.188358	4.6708e-16	3.19027e-12
cg16886175	chr7	114562063	MDFIC;MDFIC;MDFIC	NM_001166345;NM_001166346;NM_199072			N_Shore	TSS200;TSS200;TSS200	-0.166321	4.89253e-16	3.31477e-12
cg11540341	chr2	145090579	GTDC1	NM_001164629			S_Shore	TSS1500	-0.120609	5.22652e-16	3.51272e-12
cg08862774	chr1	22110598	USP48;USP48	NM_001032730;NM_032236			S_Shore	TSS1500;TSS1500	-0.224206	5.57349e-16	3.71619e-12
cg08103496	chr12	1906917	CACNA2D4	NM_172364			S_Shore	Body	-0.209141	5.92698e-16	3.92077e-12
cg24675730	chr1	28994850	GMEB1;GMEB1	NM_006582;NM_024482			OpenSea	TSS1500;TSS1500	-0.143584	6.2981e-16	4.13372e-12
cg10175387	chr9	138853745	UBAC1	NM_016172			S_Shore	TSS1500	-0.229805	6.77894e-16	4.41482e-12
cg24004692	chr17	73402734	GRB2;GRB2	NM_002086;NM_203506			S_Shore	TSS1500;TSS1500	-0.205379	6.88477e-16	4.43165e-12
cg18083248	chr15	26108946	ATP10A	NM_024490			S_Shore	TSS1500	-0.14185	6.95326e-16	4.43165e-12
cg01674982	chr20	23332442	NXT1	NM_013248			S_Shore	5'UTR	-0.105024	6.96302e-16	4.43165e-12
cg19987022	chr1	33219269	KIAA1522	NM_020888		Promoter_Associated	N_Shore	Body	-0.121483	7.08493e-16	4.47533e-12
cg00469015	chr15	69744684	RPLP1;RPLP1	NM_213725;NM_001003		Promoter_Associated	N_Shore	TSS1500;TSS1500	-0.193982	7.20188e-16	4.48533e-12
cg22410751	chr17	27917261	GIT1;GIT1	NM_001085454;NM_014030			S_Shore	TSS1500;TSS1500	-0.163619	7.22725e-16	4.48533e-12
cg02205391	chr6	31762409	VARS	NM_006295			N_Shore	Body	-0.13492	7.26093e-16	4.48533e-12
cg01898254	chr5	81048083	SSBP2;SSBP2;SSBP2;SSBP2;SSBP2;SSBP2	NM_001256736;NM_001256735;NM_001256734;NM_001256733;NM_001256732;NM_012446			S_Shore	TSS1500;TSS1500;TSS1500;TSS1500;TSS1500;TSS1500	-0.149923	7.67201e-16	4.70468e-12
cg04021592	chr2	145280784					N_Shore		-0.112913	7.73376e-16	4.708e-12
cg00769843	chr11	63754453	OTUB1;OTUB1	NM_017670;NR_003089		Promoter_Associated	Island	Body;Body	-0.113234	7.78951e-16	4.708e-12
cg06520846	chr1	42921582	PPCS;ZMYND12;ZMYND12;PPCS;ZMYND12	NM_024664;NM_032257;NM_001146192;NM_001077447;NM_001146192		Promoter_Associated	N_Shore	TSS1500;1stExon;5'UTR;TSS1500;1stExon	-0.111001	8.30195e-16	4.94655e-12
cg14250138	chr11	1785804	CTSD;HCCA2	NM_001909;NM_053005			S_Shore	TSS1500;TSS1500	-0.144394	8.53701e-16	5.05079e-12
cg05749985	chr9	133568412	EXOSC2;EXOSC2;EXOSC2;EXOSC2	NM_001282708;NM_014285;NM_001282709;NR_104230			N_Shore	TSS1500;TSS1500;TSS1500;TSS1500	-0.260317	8.71618e-16	5.12072e-12
cg21941344	chr10	14879285	HSPA14;HSPA14;HSPA14;CDNF	NM_001278205;NM_016299;NR_103464;NM_001029954			N_Shore	TSS1500;TSS1500;TSS1500;Body	-0.146489	8.96218e-16	5.22869e-12
cg12464374	chr12	54752453	LOC102724050;LOC102724050	NR_120487;NR_120486	chr12:54752421-54752421		OpenSea	Body;Body	-0.124847	9.39532e-16	5.40772e-12
cg00885208	chr15	70827566			chr15:70827382-70827382	Promoter_Associated_Cell_type_specific	OpenSea		-0.277942	9.39779e-16	5.40772e-12
cg25953688	chr11	47575283	CUGBP1	NM_006560		Promoter_Associated	S_Shore	TSS1500	-0.214802	9.93438e-16	5.63923e-12
cg24631428	chr6	64281604	PTP4A1	NM_003463			N_Shore	TSS1500	-0.176072	1.00577e-15	5.67092e-12
cg05938274	chr22	43878129	MPPED1	NM_001044370			OpenSea	Body	-0.128353	1.03049e-15	5.74938e-12
cg26075090	chr4	25865375	SEL1L3;SEL1L3;SEL1L3	NM_015187;NM_001297594;NM_001297592			Island	TSS1500;TSS200;TSS200	-0.246905	1.03337e-15	5.74938e-12
cg14933163	chr16	88868859	CDT1	NM_030928		Unclassified_Cell_type_specific	N_Shore	TSS1500	-0.174926	1.05525e-15	5.79434e-12
cg06800301	chr1	16766912	NECAP2;NECAP2;NECAP2	NM_001145277;NM_001145278;NM_018090		Promoter_Associated	N_Shore	TSS1500;TSS1500;TSS1500	-0.131379	1.12766e-15	6.12379e-12
cg21379639	chr3	49056420	DALRD3;DALRD3;NDUFAF3	NM_018114;NM_001009996;NM_199074		Promoter_Associated_Cell_type_specific	N_Shore	5'UTR;TSS1500;TSS1500	-0.125991	1.12982e-15	6.12379e-12
cg05434641	chr16	56391437				Unclassified	OpenSea		-0.10533	1.17093e-15	6.29601e-12
cg12425670	chr2	62422030	B3GNT2	NM_006577			N_Shore	TSS1500	-0.217773	1.18592e-15	6.3058e-12
cg00826495	chr15	99791051	TTC23;TTC23;LRRC28;LRRC28;TTC23	NM_001288615;NR_109947;NM_144598;NM_001284400;NM_001288616		Promoter_Associated	N_Shore	TSS1500;TSS1500;TSS1500;TSS1500;5'UTR	-0.178439	1.23444e-15	6.51021e-12
cg13430534	chr1	28994700	GMEB1;GMEB1	NM_024482;NM_006582			OpenSea	TSS1500;TSS1500	-0.164451	1.23986e-15	6.51021e-12
cg07734975	chr11	9780844				Promoter_Associated	S_Shore		-0.31547	1.24927e-15	6.51886e-12
cg09112081	chr16	29796620			chr16:29796508-29796508	Unclassified_Cell_type_specific	Island		-0.171708	1.29406e-15	6.65064e-12
cg15895124	chr6	26457728	BTN2A1;BTN2A1;BTN2A1;BTN2A1	NM_007049;NM_001197234;NM_001197233;NM_078476			N_Shore	TSS1500;TSS1500;TSS1500;TSS1500	-0.187073	1.29782e-15	6.65064e-12
cg16564525	chr1	156561143	APOA1BP	NM_144772		Promoter_Associated	N_Shore	TSS1500	-0.18229	1.29827e-15	6.65064e-12
cg07599979	chr21	38592612	DSCR9	NR_026719		Promoter_Associated	N_Shore	Body	-0.222225	1.31849e-15	6.71327e-12
cg22577520	chr13	107221052	ARGLU1	NM_018011			S_Shore	TSS1500	-0.158169	1.47256e-15	7.45256e-12
cg06574422	chr12	111181673	PPP1CC	NM_002710			S_Shore	TSS1500	-0.169766	1.50222e-15	7.55716e-12
cg23615483	chr14	91866751	CCDC88C	NM_001080414		Unclassified_Cell_type_specific	OpenSea	Body	-0.155633	1.53647e-15	7.68347e-12
cg00532474	chr18	43652594	PSTPIP2	NM_024430		Promoter_Associated	S_Shore	TSS1500	-0.199879	1.60934e-15	7.9493e-12
cg01107185	chr7	138795041	ZC3HAV1;ZC3HAV1	NM_024625;NM_020119		Promoter_Associated	S_Shore	TSS1500;TSS1500	-0.169601	1.61802e-15	7.9493e-12
cg11625005	chr5	1295737	TERT;TERT	NM_198253;NM_198255		Unclassified_Cell_type_specific	Island	TSS1500;TSS1500	-0.176739	1.62967e-15	7.96e-12
cg20868668	chr1	100435035	SLC35A3	NM_012243		Promoter_Associated	N_Shore	TSS1500	-0.158734	1.74048e-15	8.37285e-12
cg24653655	chr22	38965411	DMC1;DMC1;DMC1	NM_007068;NM_001278208;NR_103474		Promoter_Associated	N_Shore	5'UTR;TSS1500;Body	-0.230605	1.7441e-15	8.37285e-12
cg01634664	chr14	91580142	C14orf159;C14orf159;C14orf159;C14orf159;C14orf159	NM_001102368;NM_024952;NM_001102369;NM_001102366;NM_001102367			OpenSea	TSS1500;TSS1500;TSS1500;TSS1500;TSS1500	-0.163767	1.7541e-15	8.37305e-12
cg10643271	chr12	129309330	SLC15A4	NM_145648		Promoter_Associated	S_Shore	TSS1500	-0.243604	1.99269e-15	9.4582e-12
cg24876187	chr6	31126871	CCHCR1;CCHCR1;TCF19;TCF19;CCHCR1	NM_001105564;NM_001105563;NM_001077511;NM_007109;NM_019052			S_Shore	TSS1500;TSS1500;5'UTR;5'UTR;TSS1500	-0.14759	2.05285e-15	9.68901e-12
cg08721974	chr11	47575259	CELF1	NM_006560		Promoter_Associated	S_Shore	TSS1500	-0.269002	2.0729e-15	9.69163e-12
cg04988061	chr3	43731533	ABHD5	NM_016006			N_Shore	TSS1500	-0.1876	2.07648e-15	9.69163e-12
cg03892838	chr2	238599734	LRRFIP1;LRRFIP1;LRRFIP1;LRRFIP1;LRRFIP1	NM_001137553;NM_001137552;NM_004735;NM_001137551;NM_001137550			N_Shore	TSS1500;TSS1500;TSS1500;TSS1500;Body	-0.128069	2.09732e-15	9.73136e-12
cg00533390	chr1	245028657	HNRNPU;HNRNPU	NM_031844;NM_004501			S_Shore	TSS1500;TSS1500	-0.202791	2.10816e-15	9.73136e-12
cg13830794	chr3	75445610					Island		-0.210611	2.23292e-15	1.02203e-11
cg11723741	chr7	4682400				Promoter_Associated	S_Shore		-0.211563	2.23842e-15	1.02203e-11
cg27637303	chr2	118942893				Promoter_Associated	N_Shore		-0.304667	2.31936e-15	1.05327e-11
cg05214460	chr10	111766841	ADD3;ADD3;ADD3	NM_019903;NM_016824;NM_001121			N_Shore	5'UTR;TSS1500;TSS1500	-0.134019	2.42694e-15	1.09619e-11
cg06035600	chr1	27687454	MAP3K6	NM_004672			Island	Body	-0.267234	2.48177e-15	1.11496e-11
cg10814722	chr4	25865415	SEL1L3;SEL1L3;SEL1L3	NM_015187;NM_001297594;NM_001297592			S_Shore	TSS1500;TSS200;TSS200	-0.165359	2.49886e-15	1.11667e-11
cg15488499	chr2	96191478					N_Shore		-0.148878	2.55853e-15	1.13729e-11
cg05624930	chr6	52172005					Island		-0.241109	2.63625e-15	1.16567e-11
cg14286292	chr9	130546644					N_Shore		-0.132568	2.68516e-15	1.17739e-11
cg06501295	chr6	147523200					N_Shelf		-0.215059	2.6908e-15	1.17739e-11
cg21156263	chr9	19926448				Unclassified	OpenSea		-0.166806	2.75144e-15	1.19769e-11
cg23591853	chr2	27712996	IFT172	NM_015662		Promoter_Associated	S_Shore	TSS1500	-0.159361	2.77347e-15	1.20106e-11
cg09325164	chr1	32537942	TMEM39B	NM_018056		Promoter_Associated	N_Shore	TSS1500	-0.123654	2.82033e-15	1.21508e-11
cg11487037	chr5	138629089	MATR3;MATR3	NM_018834;NM_199189		Promoter_Associated	N_Shore	TSS1500;5'UTR	-0.111179	2.89379e-15	1.24037e-11
cg23980776	chr4	657074	PDE6B;PDE6B;PDE6B	NM_000283;NM_001145291;NM_001145292		Promoter_Associated	Island	Body;Body;Body	-0.335033	2.9311e-15	1.24999e-11
cg03708230	chr5	149736866	TCOF1;TCOF1;TCOF1;TCOF1;TCOF1;TCOF1	NM_001008657;NM_001135244;NM_001135243;NM_001008656;NM_000356;NM_001135245		Promoter_Associated	N_Shore	TSS1500;TSS1500;TSS1500;TSS1500;TSS1500;TSS1500	-0.141098	2.94745e-15	1.25061e-11
cg12410283	chr14	50699217	SOS2	NM_006939			S_Shore	TSS1500	-0.139855	3.05878e-15	1.29133e-11
cg24331384	chr12	110337835	TCHP;TCHP	NM_001143852;NM_032300		Promoter_Associated	N_Shore	TSS1500;TSS1500	-0.105494	3.09546e-15	1.30028e-11
cg27215666	chr8	30600962	UBXN8;UBXN8;UBXN8	NM_001282199;NM_005671;NM_001282189			OpenSea	TSS1500;TSS1500;TSS1500	-0.121616	3.20129e-15	1.32486e-11
cg13064789	chr1	153762564				Unclassified_Cell_type_specific	OpenSea		-0.214271	3.36442e-15	1.38555e-11
cg19269473	chr17	55939590				Unclassified	Island		-0.105991	3.47178e-15	1.41588e-11
cg16814884	chr20	49347058	PARD6B	NM_032521			N_Shore	TSS1500	-0.124431	3.5114e-15	1.42512e-11
cg06931941	chr17	7486770	MPDU1;MPDU1	NM_004870;NR_024603		Promoter_Associated	Island	TSS200;TSS200	-0.212228	3.5607e-15	1.43818e-11
cg00187535	chr19	7747028	TRAPPC5;TRAPPC5;TRAPPC5	NM_174894;NM_001042462;NM_001042461		Promoter_Associated	Island	5'UTR;5'UTR;5'UTR	-0.108665	3.6974e-15	1.47917e-11
cg06907680	chr14	91580129	C14orf159;C14orf159;C14orf159;C14orf159;C14orf159	NM_001102368;NM_024952;NM_001102369;NM_001102366;NM_001102367			OpenSea	TSS1500;TSS1500;TSS1500;TSS1500;TSS1500	-0.174297	3.8507e-15	1.5332e-11
cg10613567	chr13	23950128	SACS;SACS	NM_001278055;NM_014363			S_Shore	TSS1500;Body	-0.180373	3.89873e-15	1.545e-11
cg02892925	chr8	60032926	TOX	NM_014729		Promoter_Associated	S_Shore	TSS1500	-0.273451	4.21769e-15	1.65578e-11
cg27424995	chr1	27902555	AHDC1	NM_001029882		Unclassified	Island	5'UTR	-0.191324	4.28477e-15	1.67429e-11
cg19893585	chr8	145025064	PLEC1;PLEC1;PLEC1;PLEC1	NM_000445;NM_201378;NM_201379;NM_201380			Island	Body;Body;Body;TSS200	-0.161815	4.32164e-15	1.68088e-11
cg06167456	chr12	1906837	CACNA2D4	NM_172364			S_Shore	Body	-0.14718	4.37249e-15	1.69282e-11
cg16931657	chr15	83680837	C15orf40;C15orf40;C15orf40;C15orf40;C15orf40;C15orf40;C15orf40	NM_001160115;NM_001160114;NM_001160113;NM_144597;NM_001160116;NR_027650;NR_027649		Promoter_Associated	S_Shore	TSS1500;TSS1500;TSS1500;TSS1500;TSS1500;TSS1500;TSS1500	-0.1211	4.46728e-15	1.72158e-11
cg06628000	chr1	109756191	SARS	NM_006513		Promoter_Associated	N_Shore	TSS1500	-0.126979	4.58516e-15	1.75125e-11
cg06882058	chr1	243646787	SDCCAG8	NM_006642		Unclassified_Cell_type_specific	Island	Body	-0.16591	4.58596e-15	1.75125e-11
cg15320416	chr20	62289024	RTEL1;RTEL1;RTEL1;RTEL1;RTEL1-TNFRSF6B	NM_032957;NM_001283009;NM_001283010;NM_016434;NR_037882			Island	TSS200;TSS200;TSS200;TSS200;TSS200	-0.226643	4.62212e-15	1.75707e-11
cg02757970	chr2	25427350				Unclassified_Cell_type_specific	Island		-0.299123	4.77584e-15	1.80733e-11
cg06395414	chr6	137144340	PEX7	NM_000288		Promoter_Associated	Island	Body	-0.242766	4.88486e-15	1.8403e-11
cg21714061	chr17	42275551	ATXN7L3;ATXN7L3	NM_001098833;NM_020218		Promoter_Associated	N_Shore	TSS200;TSS200	-0.180834	5.08401e-15	1.90678e-11
cg26005232	chr1	27247829	NUDC	NM_006600		Promoter_Associated	N_Shore	TSS1500	-0.170127	5.2284e-15	1.94262e-11
cg18973954	chr7	99718021	TAF6;TAF6;TAF6;CNPY4;TAF6	NM_005641;NR_033792;NM_139315;NM_152755;NM_001190415		Promoter_Associated	OpenSea	TSS1500;TSS1500;TSS1500;Body;TSS1500	-0.116154	5.24767e-15	1.94262e-11
cg19696794	chr6	7106952	RREB1;RREB1;RREB1;RREB1	NM_001003698;NM_001003700;NM_001168344;NM_001003699		Promoter_Associated	N_Shore	TSS1500;TSS1500;TSS1500;TSS1500	-0.105656	5.35073e-15	1.9716e-11
cg08665853	chr5	141348202	RNF14;RNF14;RNF14;RNF14;RNF14	NM_183400;NM_183398;NM_004290;NM_183401;NM_183399		Promoter_Associated	N_Shore	TSS1500;TSS1500;TSS1500;TSS1500;5'UTR	-0.18842	5.4905e-15	2.01427e-11
cg23323671	chr1	26233623	STMN1;STMN1;STMN1;STMN1	NM_005563;NM_203399;NM_203401;NM_001145454			Island	TSS1500;TSS1500;TSS1500;TSS1500	-0.21607	5.58755e-15	2.04096e-11
cg21306072	chr16	8961250	CARHSP1;CARHSP1;CARHSP1;CARHSP1;CARHSP1;CARHSP1;CARHSP1	NM_001278264;NM_001278264;NM_001278263;NM_001042476;NM_001278261;NM_001278260;NM_014316			N_Shore	5'UTR;1stExon;5'UTR;5'UTR;5'UTR;5'UTR;5'UTR	-0.225567	5.65972e-15	2.05837e-11
cg01185080	chr15	90543813	ZNF710	NM_198526			Island	TSS1500	-0.238875	5.72967e-15	2.07483e-11
cg15613761	chr19	46404710	MYPOP	NM_001012643			Island	Body	-0.189362	6.2347e-15	2.22889e-11
cg02274315	chr3	14443688	SLC6A6;SLC6A6;SLC6A6;SLC6A6	NM_001134368;NM_001134367;NM_003043;NR_103507		Promoter_Associated	Island	TSS1500;TSS1500;TSS1500;TSS1500	-0.115772	6.47937e-15	2.29272e-11
cg13072940	chr3	49967521	MON1A;MON1A	NM_001142501;NM_032355		Promoter_Associated	S_Shore	TSS200;TSS200	-0.139669	6.49511e-15	2.29272e-11
cg13331196	chr10	88295591				Unclassified_Cell_type_specific	Island		-0.184145	6.70058e-15	2.34554e-11
cg02267894	chr9	124921333	MORN5;MORN5;NDUFA8	NM_198469;NM_001286828;NM_014222			N_Shore	TSS1500;TSS1500;Body	-0.138141	6.95541e-15	2.42464e-11
cg18121224	chr5	176559563	NSD1;NSD1	NM_022455;NM_172349			Island	TSS1500;TSS1500	-0.26215	6.99739e-15	2.42919e-11
cg10257209	chr1	179850702	TOR1AIP1;TOR1AIP1	NM_015602;NM_001267578			N_Shore	TSS1500;TSS1500	-0.105362	7.05323e-15	2.4385e-11
cg22012583	chr1	150947949	LASS2;LASS2	NM_181746;NM_022075			Island	TSS1500;TSS1500	-0.225373	7.20686e-15	2.4814e-11
cg13655082	chr9	125109046				Unclassified_Cell_type_specific	Island		-0.233299	7.26614e-15	2.4916e-11
cg03709401	chr7	89975282	GTPBP10;GTPBP10	NM_001042717;NM_033107		Unclassified	N_Shore	TSS1500;TSS1500	-0.228359	7.35689e-15	2.50832e-11
cg10359480	chr6	106546540	PRDM1;PRDM1	NM_182907;NM_001198			OpenSea	TSS200;Body	-0.264548	7.3746e-15	2.50832e-11
cg18537730	chr19	49250080	IZUMO1;IZUMO1	NM_182575;NM_182575			N_Shelf	1stExon;5'UTR	-0.182542	7.46953e-15	2.52441e-11
cg14359052	chr6	106546744	PRDM1;PRDM1	NM_001198;NM_182907		Promoter_Associated_Cell_type_specific	OpenSea	Body;TSS200	-0.268992	7.48201e-15	2.52441e-11
cg17691171	chr3	187464034	BCL6	NM_001706			S_Shore	TSS1500	-0.102092	7.56853e-15	2.54339e-11
cg24334434	chr3	196594316	SENP5;SENP5	NM_001308045;NM_152699		Promoter_Associated	N_Shore	TSS1500;TSS1500	-0.131514	7.71146e-15	2.5811e-11
cg00348467	chr17	43222121				Unclassified	Island		-0.188807	8.10725e-15	2.7028e-11
cg13073141	chr1	150948024	LASS2;LASS2	NM_181746;NM_022075			S_Shore	TSS1500;TSS1500	-0.23649	8.13984e-15	2.70294e-11
cg08626429	chr11	67006799	KDM2A;KDM2A;KDM2A	NM_001256405;NR_027473;NM_012308			OpenSea	TSS1500;Body;Body	-0.103938	8.33312e-15	2.75623e-11
cg12513352	chr10	11204958	CUGBP2;CUGBP2	NM_006561;NM_001025077		Unclassified	N_Shelf	Body;Body	-0.113691	8.3745e-15	2.75905e-11
cg08511651	chr6	26017619	HIST1H1A	NM_005325		Promoter_Associated	N_Shelf	1stExon	-0.264996	8.56911e-15	2.81214e-11
cg03700598	chr16	4467255	CORO7;CORO7;CORO7;CORO7-PAM16	NM_024535;NM_001201473;NM_001201472;NM_001201479			S_Shore	TSS1500;TSS1500;TSS1500;TSS1500	-0.145489	9.30952e-15	2.99807e-11
cg17819155	chr11	73695045	UCP2	NM_003355			S_Shore	TSS1500	-0.184047	9.3141e-15	2.99807e-11
cg04291124	chr1	90097848	LRRC8C;FLJ27354	NM_032270;NR_033981			N_Shore	TSS1500;Body	-0.100955	9.74528e-15	3.113e-11
cg14513849	chr19	8942290	ZNF558	NM_144693			N_Shore	5'UTR	-0.197986	9.92751e-15	3.15921e-11
cg26272443	chr19	41083341	SHKBP1	NM_138392		Promoter_Associated	Island	Body	-0.158216	1.00593e-14	3.18582e-11
cg19508900	chr1	6639738	TAS1R1;ZBTB48;TAS1R1;TAS1R1;TAS1R1	NM_177540;NM_005341;NM_177541;NM_177539;NM_138697		Promoter_Associated	Island	3'UTR;TSS1500;3'UTR;3'UTR;3'UTR	-0.17539	1.0087e-14	3.18582e-11
cg21054776	chr3	49967560	MON1A;MON1A	NM_001142501;NM_032355		Promoter_Associated	S_Shore	TSS200;TSS200	-0.104219	1.08594e-14	3.40419e-11
cg09032630	chr6	27831956	HIST1H2AL	NM_003511			N_Shore	TSS1500	-0.183329	1.1261e-14	3.51694e-11
cg21930583	chr10	97889433	ZNF518A;ZNF518A;ZNF518A;ZNF518A	NM_001278525;NM_001278524;NM_001278526;NM_014803		NonGene_Associated	N_Shore	TSS1500;TSS200;TSS200;TSS200	-0.101649	1.16067e-14	3.6115e-11
cg12182937	chr6	33215649					N_Shore		-0.27075	1.21433e-14	3.7645e-11
cg06807370	chr3	165524254	BCHE	NM_000055			OpenSea	Body	-0.193654	1.23436e-14	3.81254e-11
cg04471507	chr1	26233376	STMN1;STMN1;STMN1;STMN1	NM_005563;NM_203401;NM_001145454;NM_203399			Island	TSS1500;TSS1500;TSS1500;TSS200	-0.19701	1.28986e-14	3.96937e-11
cg03339609	chr19	34662636	LSM14A;LSM14A	NM_001114093;NM_015578		Promoter_Associated	N_Shore	TSS1500;TSS1500	-0.127701	1.29813e-14	3.98025e-11
cg11649679	chr12	31812794	C12orf72;C12orf72;C12orf72	NM_173802;NM_001135864;NM_001135863		Promoter_Associated	OpenSea	5'UTR;5'UTR;5'UTR	-0.233527	1.32897e-14	4.05998e-11
cg06205938	chr16	48656581	MIR5095	NR_039970	chr16:48656490-48656490		OpenSea	Body	-0.182074	1.3586e-14	4.13545e-11
cg20389653	chr1	16766715	NECAP2;NECAP2;NECAP2	NM_001145277;NM_001145278;NM_018090		Promoter_Associated	N_Shore	TSS1500;TSS1500;TSS1500	-0.160157	1.37313e-14	4.14829e-11
cg15536947	chr17	65471303	PITPNC1;PITPNC1	NM_181671;NM_012417		Promoter_Associated	OpenSea	Body;Body	-0.30432	1.37876e-14	4.14829e-11
cg13599248	chr6	74364700	SLC17A5	NM_012434		Promoter_Associated	S_Shore	TSS1500	-0.183685	1.38256e-14	4.14829e-11
cg10404749	chr22	38965841	DMC1;DMC1;DMC1	NM_007068;NM_001278208;NR_103474		Promoter_Associated	Island	5'UTR;TSS1500;Body	-0.205745	1.43751e-14	4.29781e-11
cg15090185	chr18	51751391	MBD2;MBD2	NM_003927;NM_015832			S_Shore	TSS1500;TSS1500	-0.141661	1.49593e-14	4.44084e-11
cg20572931	chr3	9791220	OGG1;OGG1;OGG1;OGG1;OGG1;OGG1;OGG1;OGG1	NM_016829;NM_016828;NM_002542;NM_016820;NM_016819;NM_016827;NM_016826;NM_016821		Promoter_Associated	Island	TSS1500;TSS1500;TSS1500;TSS1500;TSS1500;TSS1500;TSS1500;TSS1500	-0.100031	1.52245e-14	4.50367e-11
cg04736556	chr1	151104230	SEMA6C;SEMA6C;SEMA6C	NM_001178062;NM_001178061;NM_030913		Unclassified_Cell_type_specific	Island	3'UTR;3'UTR;3'UTR	-0.169994	1.53516e-14	4.52533e-11
cg23069718	chr12	4252007				Promoter_Associated	OpenSea		-0.143005	1.54501e-14	4.53844e-11
cg18816701	chr12	2800055	CACNA1C;CACNA1C;CACNA1C;CACNA1C;CACNA1C;CACNA1C;CACNA1C;CACNA1C;CACNA1C;CACNA1C;CACNA1C;CACNA1C;CACNA1C;CACNA1C;CACNA1C;CACNA1C;CACNA1C;CACNA1C;CACNA1C;CACNA1C;CACNA1C;CACNA1C;CACNA1C	NM_001129844;NM_001129827;NM_001129839;NM_001129834;NM_001129841;NM_000719;NM_001129830;NM_001167625;NM_001129843;NM_001167624;NM_001129835;NM_001129837;NM_001167623;NM_001129840;NM_199460;NM_001129833;NM_001129832;NM_001129829;NM_001129846;NM_001129836;NM_001129838;NM_001129831;NM_001129842		Promoter_Associated	N_Shore	Body;Body;Body;Body;Body;Body;Body;Body;Body;Body;Body;Body;Body;Body;Body;Body;Body;Body;Body;Body;Body;Body;Body	-0.150084	1.58403e-14	4.63684e-11
cg23396786	chr2	73299151	SFXN5	NM_144579			Island	TSS200	-0.116096	1.59761e-14	4.66035e-11
cg17384849	chr20	23332382	NXT1	NM_013248			S_Shore	5'UTR	-0.192959	1.61323e-14	4.68966e-11
cg09840667	chr11	68517784	MTL5;MTL5	NM_004923;NM_001039656		Unclassified	Island	Body;Body	-0.221307	1.66034e-14	4.79341e-11
cg19362196	chr1	26233615	STMN1;STMN1;STMN1;STMN1	NM_005563;NM_203399;NM_203401;NM_001145454			Island	TSS1500;TSS1500;TSS1500;TSS1500	-0.190623	1.72453e-14	4.94476e-11
cg00010654	chr1	45476118	HECTD3	NM_024602			N_Shore	Body	-0.136624	1.76773e-14	5.05139e-11
cg20785560	chr1	78511235	GIPC2	NM_017655		Unclassified	N_Shore	TSS1500	-0.179022	1.78788e-14	5.07769e-11
cg25683185	chr12	6756088	ACRBP	NM_032489		Unclassified_Cell_type_specific	Island	Body	-0.253217	1.78903e-14	5.07769e-11
cg22894896	chr17	29886890	MIR193A	NR_029710	chr17:29886835-29886835		Island	TSS200	-0.266456	1.83439e-14	5.18891e-11
cg26340700	chr1	231663886	TSNAX-DISC1;TSNAX-DISC1;TSNAX-DISC1;TSNAX;TSNAX-DISC1;TSNAX-DISC1;TSNAX-DISC1;TSNAX-DISC1;TSNAX-DISC1	NR_028398;NR_028393;NR_028395;NM_005999;NR_028399;NR_028397;NR_028394;NR_028400;NR_028396		Promoter_Associated	N_Shore	TSS1500;TSS1500;TSS1500;TSS1500;TSS1500;TSS1500;TSS1500;TSS1500;TSS1500	-0.166811	1.88595e-14	5.31685e-11
cg17516577	chr10	72141424	LRRC20;LRRC20;LRRC20	NM_018239;NM_018205;NM_207119		Promoter_Associated	N_Shore	5'UTR;5'UTR;TSS200	-0.140302	1.90085e-14	5.34095e-11
cg09399371	chr14	24702584	GMPR2;GMPR2;GMPR2;NEDD8;GMPR2	NM_001002001;NM_001002002;NM_016576;NM_006156;NM_001002000			S_Shore	Body;Body;Body;TSS1500;Body	-0.133931	1.90933e-14	5.34688e-11
cg25273765	chr13	31040719	HMGB1	NM_002128		Promoter_Associated	OpenSea	TSS1500	-0.100778	1.91809e-14	5.35358e-11
cg06378100	chr16	48656724				Promoter_Associated	OpenSea		-0.160427	2.02521e-14	5.60063e-11
cg12427404	chr2	26570112	ADGRF3;EPT1	NM_153835;NM_033505		Promoter_Associated	S_Shore	TSS1500;Body	-0.181903	2.03803e-14	5.61373e-11
cg02407222	chr14	75726479					S_Shore		-0.137753	2.08425e-14	5.71877e-11
cg09514174	chr1	36916681	OSCP1;OSCP1	NM_145047;NM_206837		Promoter_Associated	S_Shore	TSS1500;TSS1500	-0.188072	2.08978e-14	5.71877e-11
cg06483432	chr4	55523233	KIT;KIT	NM_000222;NM_001093772			N_Shore	TSS1500;TSS1500	-0.271524	2.12833e-14	5.78657e-11
cg26641076	chr2	74208602					N_Shelf		-0.142223	2.18907e-14	5.9118e-11
cg27539986	chr1	6664103	KLHL21	NM_014851		Promoter_Associated	S_Shore	TSS1500	-0.249118	2.1955e-14	5.9118e-11
cg00707134	chr16	66906974				Promoter_Associated	N_Shore		-0.128207	2.24942e-14	6.03766e-11
cg04079779	chr16	2256121	MLST8	NM_022372		Promoter_Associated	S_Shore	Body	-0.211619	2.31303e-14	6.18861e-11
cg06833564	chr16	4665307	FAM100A	NM_145253		Promoter_Associated	Island	TSS1500	-0.251174	2.42318e-14	6.43498e-11
cg15208197	chr1	156561146	APOA1BP	NM_144772		Promoter_Associated	N_Shore	TSS1500	-0.154479	2.4335e-14	6.43498e-11
cg04505252	chr6	15244745					N_Shore		-0.108547	2.43575e-14	6.43498e-11
cg08783638	chr1	155904747	KIAA0907	NM_014949		Promoter_Associated	S_Shore	TSS1500	-0.149504	2.44715e-14	6.44484e-11
cg14593033	chr17	56296980	MKS1;MKS1	NM_001165927;NM_017777		Promoter_Associated	S_Shore	TSS200;TSS1500	-0.156043	2.53252e-14	6.64882e-11
cg02161761	chr8	120868748	DSCC1	NM_024094		Promoter_Associated	S_Shore	TSS1500	-0.143128	2.5896e-14	6.7567e-11
cg12640656	chr4	6912210	TBC1D14;TBC1D14	NM_020773;NM_001113361			Island	5'UTR;5'UTR	-0.122687	2.5897e-14	6.7567e-11
cg27011480	chr6	30228083	HLA-L	NR_027822		Promoter_Associated	Island	Body	-0.116634	2.68442e-14	6.97074e-11
cg13816276	chr12	49505247	LMBR1L;LMBR1L;LMBR1L	NM_018113;NM_001300750;NM_001300751			S_Shore	TSS1500;TSS1500;TSS1500	-0.180372	2.68833e-14	6.97074e-11
cg17241776	chr13	51417469	DLEU7	NM_198989			Island	1stExon	-0.169541	2.70722e-14	6.99811e-11
cg00690544	chr19	36618552				Promoter_Associated	N_Shore		-0.110149	2.80661e-14	7.23279e-11
cg11001581	chr17	6348110	FAM64A	NM_019013		Unclassified	Island	5'UTR	-0.194693	2.94631e-14	7.52755e-11
cg10637955	chr2	201675829	BZW1	NM_014670			N_Shore	TSS1500	-0.144803	2.95049e-14	7.52755e-11
cg18161748	chr1	100435005	SLC35A3;SLC35A3;SLC35A3	NM_001271685;NM_001271684;NM_012243		Promoter_Associated	N_Shore	TSS1500;TSS1500;TSS1500	-0.136146	2.95683e-14	7.52755e-11
cg21109038	chr15	90543610	ZNF710	NM_198526			Island	TSS1500	-0.292715	3.08055e-14	7.81882e-11
cg26421361	chr17	79830282	ARHGDIA;ARHGDIA;ARHGDIA;ARHGDIA;ARHGDIA;ARHGDIA;ARHGDIA;ARHGDIA	NM_001301241;NM_001185077;NM_001301240;NM_001185078;NM_004309;NM_001301243;NM_001301242;NR_125441			S_Shore	TSS1500;TSS1500;TSS1500;TSS1500;TSS1500;TSS1500;TSS1500;TSS1500	-0.181905	3.1227e-14	7.90193e-11
cg05998295	chr8	21775764	XPO7;XPO7	NM_001100161;NM_015024	chr8:21775759-21775759		N_Shore	TSS1500;TSS1500	-0.243598	3.17698e-14	8.01514e-11
cg02630694	chr10	12236833	CDC123;NUDT5	NM_006023;NM_014142			N_Shore	TSS1500;5'UTR	-0.1391	3.19685e-14	8.04114e-11
cg07903144	chr6	33358872	KIFC1	NM_002263		Promoter_Associated	N_Shore	TSS1500	-0.161218	3.22609e-14	8.07875e-11
cg12384004	chr13	26586254	ATP8A2	NM_016529		Unclassified_Cell_type_specific	N_Shore	Body	-0.208501	3.23104e-14	8.07875e-11
cg03217115	chr2	118942841				Promoter_Associated	N_Shore		-0.207583	3.25889e-14	8.12421e-11
cg23985941	chr14	105266545	ZBTB42	NM_001137601		Unclassified	Island	TSS1500	-0.141765	3.30687e-14	8.21942e-11
cg21709322	chr2	27632821	PPM1G;PPM1G	NM_002707;NM_177983		Promoter_Associated	Island	TSS1500;TSS1500	-0.139973	3.33466e-14	8.26406e-11
cg21672895	chr14	91579988	C14orf159;C14orf159;C14orf159;C14orf159;C14orf159;C14orf159;C14orf159;C14orf159;C14orf159	NM_001102369;NM_001102368;NM_001102366;NM_001286473;NM_001286472;NM_001286470;NM_024952;NM_001102367;NM_001286471			OpenSea	TSS1500;TSS1500;TSS1500;TSS1500;TSS1500;TSS1500;TSS1500;TSS1500;TSS1500	-0.167863	3.37286e-14	8.33413e-11
cg07219641	chr11	57336196	UBE2L6;UBE2L6	NM_004223;NM_198183		Promoter_Associated	S_Shore	TSS1500;TSS1500	-0.161124	3.39403e-14	8.36184e-11
cg15095327	chr3	9944512	IL17RE;IL17RE;IL17RE;IL17RE;IL17RE	NM_153480;NM_153483;NM_153481;NM_153480;NM_153481			OpenSea	1stExon;5'UTR;1stExon;5'UTR;5'UTR	-0.184215	3.44882e-14	8.46961e-11
cg11742202	chr6	74364667	SLC17A5	NM_012434		Promoter_Associated	S_Shore	TSS1500	-0.166765	3.45793e-14	8.46961e-11
cg23600866	chr15	99791109	TTC23;TTC23;TTC23;TTC23;TTC23;LRRC28;TTC23;TTC23	NM_001040659;NM_001040655;NM_001040657;NM_022905;NM_001040660;NM_144598;NM_001040658;NM_001040656		Promoter_Associated	N_Shore	TSS1500;TSS1500;TSS1500;TSS1500;TSS1500;TSS1500;TSS1500;TSS1500	-0.104101	3.49886e-14	8.54495e-11
cg19833103	chr13	47126551	LRCH1;LRCH1;LRCH1	NM_001164213;NM_015116;NM_001164211		Promoter_Associated	N_Shore	TSS1500;TSS1500;TSS1500	-0.167124	3.56161e-14	8.67299e-11
cg24025550	chr15	59157523				Unclassified_Cell_type_specific	Island		-0.269644	3.60848e-14	8.71149e-11
cg07193504	chr1	225964856	SRP9;SRP9	NM_001130440;NM_003133		Unclassified	N_Shore	TSS1500;TSS1500	-0.184318	3.6161e-14	8.71149e-11
cg10189135	chr16	67516162	ATP6V0D1	NM_004691			S_Shore	TSS1500	-0.135845	3.6189e-14	8.71149e-11
cg21475150	chr2	101618248	RPL31;RPL31;RPL31	NM_001099693;NM_000993;NM_001098577			Island	TSS1500;TSS1500;TSS1500	-0.242548	3.81741e-14	9.16309e-11
cg09444160	chr4	128981560	LARP1B;LARP1B;LARP1B;LARP1B	NM_001278604;NM_178043;NM_032239;NM_018078			N_Shore	TSS1500;TSS1500;TSS1500;TSS1500	-0.108107	3.84623e-14	9.20597e-11
cg06957790	chr1	155904847	KIAA0907	NM_014949		Promoter_Associated	S_Shore	TSS1500	-0.168442	3.92211e-14	9.36092e-11
cg05090759	chr2	165812146	SLC38A11	NM_173512			OpenSea	TSS200	-0.24524	3.95688e-14	9.40046e-11
cg22682373	chr12	22697774	KIAA0528	NM_014802		Promoter_Associated	S_Shore	TSS1500	-0.101947	3.96106e-14	9.40046e-11
cg04671726	chr1	24741549	STPG1;STPG1;STPG1;NIPAL3;STPG1;STPG1	NM_178122;NM_001199014;NM_001199013;NM_020448;NM_001199012;NM_001199012		Promoter_Associated	N_Shore	TSS1500;TSS1500;TSS1500;TSS1500;1stExon;5'UTR	-0.219744	4.09006e-14	9.66045e-11
cg12123983	chr14	62228668	SNAPC1	NM_003082		Promoter_Associated	N_Shore	TSS1500	-0.129922	4.15875e-14	9.7867e-11
cg08742424	chr12	27932413	KLHDC5	NM_020782		Promoter_Associated	N_Shore	TSS1500	-0.146299	4.23473e-14	9.93766e-11
cg03710889	chr2	219252818	SLC11A1	NM_000578			S_Shore	Body	-0.180819	4.58883e-14	1.07088e-10
cg12976582	chr3	50359583	HYAL2;HYAL2	NM_003773;NM_033158		Promoter_Associated	Island	5'UTR;TSS1500	-0.164017	4.60269e-14	1.07114e-10
cg26158288	chr7	87563052	ADAM22;ADAM22;ADAM22;ADAM22;ADAM22	NM_021723;NM_021722;NM_021721;NM_016351;NM_004194		Promoter_Associated	N_Shore	TSS1500;TSS1500;TSS1500;TSS1500;TSS1500	-0.149585	4.61904e-14	1.07197e-10
cg23830810	chr12	120967582	COQ5	NM_032314		Promoter_Associated_Cell_type_specific	S_Shore	TSS1500	-0.211878	4.67948e-14	1.08301e-10
cg23302438	chr1	155177953	MTX1;MTX1;THBS3;THBS3;THBS3;THBS3	NM_002455;NM_198883;NM_007112;NM_001252608;NM_001252607;NR_045553			N_Shore	TSS1500;TSS1500;TSS200;TSS200;TSS200;TSS200	-0.126602	4.85603e-14	1.12078e-10
cg16871561	chr12	98986887	SLC25A3;SLC25A3;SLC25A3	NM_213611;NM_005888;NM_002635		Promoter_Associated	N_Shore	TSS1500;TSS1500;TSS1500	-0.19306	4.91585e-14	1.13148e-10
cg07521199	chr22	36310581	RBFOX2;RBFOX2	NM_001082579;NM_001082578			OpenSea	Body;Body	-0.117353	5.09461e-14	1.16942e-10
cg06766016	chr1	45278971	BTBD19	NM_001136537		Promoter_Associated	Island	Body	-0.2166	5.11384e-14	1.17064e-10
cg23327859	chr12	49111433	CCNT1	NM_001240		Promoter_Associated	S_Shore	TSS1500	-0.163242	5.14901e-14	1.17549e-10
cg18287711	chr20	62288918	RTEL1;RTEL1;RTEL1;RTEL1;RTEL1-TNFRSF6B	NM_032957;NM_001283009;NM_001283010;NM_016434;NR_037882			N_Shore	TSS1500;TSS1500;TSS1500;TSS1500;TSS1500	-0.324766	5.17261e-14	1.17767e-10
cg26449586	chr16	67701378	C16orf86;C16orf48	NM_001012984;NM_032140			S_Shore	Body;TSS1500	-0.119937	5.19607e-14	1.17982e-10
cg26656815	chr12	1906835	CACNA2D4	NM_172364			S_Shore	Body	-0.128496	5.24198e-14	1.18703e-10
cg00880984	chr6	82958011	IBTK	NM_015525		Promoter_Associated	S_Shore	TSS1500	-0.286839	5.35506e-14	1.20938e-10
cg08898775	chr15	59042684	ADAM10	NM_001110			S_Shore	TSS1500	-0.151703	5.69887e-14	1.28014e-10
cg16614288	chr19	17608110	SLC27A1	NM_198580			Island	Body	-0.179345	5.78453e-14	1.29592e-10
cg10223809	chr12	10103550	CLEC12A	NM_001207010		Unclassified_Cell_type_specific	OpenSea	TSS1500	-0.158109	5.85128e-14	1.3062e-10
cg01044662	chr2	75938360	C2orf3	NM_003203		Promoter_Associated	S_Shore	TSS1500	-0.193199	5.86152e-14	1.3062e-10
cg23424043	chr7	138795004	ZC3HAV1;ZC3HAV1	NM_024625;NM_020119		Promoter_Associated	S_Shore	TSS1500;TSS1500	-0.251071	5.90197e-14	1.31174e-10
cg06484167	chr6	27832180	HIST1H2AL	NM_003511			N_Shore	TSS1500	-0.260389	5.94429e-14	1.31726e-10
cg06967145	chr9	32928616					OpenSea		-0.114413	5.95817e-14	1.31726e-10
cg02356435	chr3	16925533	PLCL2	NM_001144382		Promoter_Associated_Cell_type_specific	Island	TSS1500	-0.232432	5.98632e-14	1.32001e-10
cg20485874	chr7	102553437	LRRC17;FBXL13;LRRC17;LRRC17;LRRC17;FBXL13	NM_005824;NM_145032;NM_001031692;NM_005824;NM_001031692;NM_001111038			OpenSea	5'UTR;Body;5'UTR;1stExon;1stExon;Body	-0.189953	6.12675e-14	1.34435e-10
cg23897667	chr8	98572582				Unclassified	OpenSea		-0.152111	6.12874e-14	1.34435e-10
cg04582732	chr11	63448471	RTN3;RTN3;RTN3;RTN3;RTN3;RTN3;RTN3;RTN3;RTN3	NM_001265591;NM_001265590;NM_001265589;NM_201430;NM_201429;NM_201428;NM_006054;NR_049751;NR_049750		Promoter_Associated	N_Shore	TSS1500;TSS1500;TSS1500;TSS1500;TSS1500;TSS1500;TSS1500;TSS1500;TSS1500	-0.147929	6.30927e-14	1.38035e-10
cg10225197	chr2	220159976	PTPRN;MIR153-1	NM_002846;NR_029688		Unclassified	Island	Body;TSS1500	-0.117908	6.36151e-14	1.38816e-10
cg16207110	chr17	37024401				Unclassified	N_Shore		-0.142131	6.39383e-14	1.3916e-10
cg22795891	chr2	192543908	OBFC2A;OBFC2A	NR_024415;NM_001031716			S_Shore	Body;Body	-0.19514	6.53896e-14	1.41951e-10
cg13296371	chr4	4250746	TMEM128	NM_032927			S_Shore	TSS1500	-0.172517	6.61743e-14	1.42916e-10
cg13411784	chr9	140473680	WDR85	NM_138778		Promoter_Associated	Island	TSS1500	-0.279861	6.8127e-14	1.46756e-10
cg02893407	chr14	75535468	ZC2HC1C;ZC2HC1C;ZC2HC1C;ACYP1;ACYP1	NM_001042430;NM_024643;NR_110315;NR_126394;NM_001302617			N_Shore	TSS1500;TSS1500;TSS1500;Body;Body	-0.134798	7.4829e-14	1.60781e-10
cg25262361	chr3	178978993	KCNMB3;KCNMB3;KCNMB3;KCNMB3	NM_171829;NM_001163677;NR_028135;NM_171828		Unclassified	Island	TSS1500;Body;TSS1500;Body	-0.236568	7.59993e-14	1.62879e-10
cg06891815	chr6	32165237	NOTCH4	NM_004557			S_Shore	Body	-0.215409	7.72855e-14	1.64518e-10
cg16617366	chr18	46064816	KIAA0427;KIAA0427	NM_001142397;NM_014772			N_Shore	TSS1500;TSS1500	-0.159076	7.73518e-14	1.64518e-10
cg08217285	chr17	27917879	GIT1;GIT1	NM_014030;NM_001085454		Unclassified	N_Shore	TSS1500;TSS1500	-0.158447	7.83477e-14	1.66216e-10
cg05318391	chr1	209162467				Promoter_Associated	OpenSea		-0.151001	8.193e-14	1.72038e-10
cg09871637	chr1	87800511	LMO4	NM_006769		Promoter_Associated	N_Shore	Body	-0.152233	8.21158e-14	1.72038e-10
cg13213697	chr22	41465328				Unclassified_Cell_type_specific	OpenSea		-0.115881	8.27637e-14	1.72964e-10
cg03232933	chr21	18985641	BTG3;BTG3	NM_001130914;NM_006806		Promoter_Associated	Island	TSS1500;TSS1500	-0.207078	8.54618e-14	1.77443e-10
cg14126601	chr2	37384708	EIF2AK2;EIF2AK2	NM_002759;NM_001135651		Promoter_Associated	S_Shore	TSS1500;TSS1500	-0.208965	8.59005e-14	1.77501e-10
cg18611122	chr1	150947896	LASS2;LASS2	NM_181746;NM_022075			Island	TSS1500;TSS1500	-0.126324	8.59911e-14	1.77501e-10
cg07859880	chr19	39323060	ECH1	NM_001398			S_Shore	TSS1500	-0.140472	8.94776e-14	1.83926e-10
cg04730814	chr15	44068804	ELL3;SERF2	NM_025165;NM_001199877		Promoter_Associated	Island	Body;TSS1500	-0.148109	8.95416e-14	1.83926e-10
cg06939851	chr1	226112534	PYCR2	NM_013328		Promoter_Associated	Island	TSS1500	-0.27483	9.11556e-14	1.86784e-10
cg06217323	chr3	75445502					Island		-0.301715	9.46741e-14	1.93522e-10
cg03456393	chr3	193310565	OPA1;OPA1;OPA1;OPA1;OPA1;OPA1;OPA1;OPA1	NM_130833;NM_130837;NM_130835;NM_130834;NM_130836;NM_015560;NM_130832;NM_130831		Promoter_Associated	N_Shore	TSS1500;TSS1500;TSS1500;TSS1500;TSS1500;TSS1500;TSS1500;TSS1500	-0.15358	9.4924e-14	1.93562e-10
cg23051299	chr2	75938289	C2orf3	NM_003203		Promoter_Associated	S_Shore	TSS200	-0.161565	9.78283e-14	1.99001e-10
cg14983728	chr22	35695234	TOM1;TOM1;TOM1;TOM1;TOM1;TOM1	NR_024195;NM_001135732;NR_024194;NM_001135729;NM_001135730;NM_005488		Promoter_Associated	N_Shore	TSS1500;TSS1500;TSS1500;TSS200;TSS1500;TSS1500	-0.135573	9.87968e-14	2.00486e-10
cg02560447	chr14	60794991					S_Shore		-0.180169	9.95542e-14	2.01536e-10
cg01869186	chr7	100423987	EPHB4	NM_004444		Unclassified	N_Shore	Body	-0.102815	1.01431e-13	2.04843e-10
cg01205267	chr13	47126300	LRCH1;LRCH1;LRCH1	NM_001164213;NM_015116;NM_001164211		Promoter_Associated	N_Shore	TSS1500;TSS1500;TSS1500	-0.261386	1.01932e-13	2.0536e-10
cg15611150	chr3	133524362	SRPRB	NM_021203		Promoter_Associated	N_Shore	TSS1500	-0.235155	1.02272e-13	2.05552e-10
cg00039463	chr16	3931489	CREBBP;CREBBP	NM_004380;NM_001079846			Island	TSS1500;TSS1500	-0.232953	1.0277e-13	2.05963e-10
cg23220443	chr1	98387450	DPYD;DPYD	NM_000110;NM_001160301			S_Shore	TSS1500;TSS1500	-0.231654	1.06209e-13	2.11188e-10
cg19562969	chr20	35233582	C20orf24;C20orf24;C20orf24	NM_018840;NR_026562;NM_199483		Unclassified	N_Shore	TSS1500;TSS1500;TSS1500	-0.142883	1.06418e-13	2.11188e-10
cg21962013	chr13	26586353	ATP8A2	NM_016529		Unclassified_Cell_type_specific	Island	Body	-0.165548	1.06836e-13	2.11188e-10
cg13367856	chr7	35735464	HERPUD2	NM_022373			S_Shore	TSS1500	-0.252355	1.09758e-13	2.15949e-10
cg03603381	chr15	38857474	RASGRP1;RASGRP1	NM_001128602;NM_005739		Promoter_Associated	Island	TSS1500;TSS1500	-0.144364	1.1009e-13	2.16095e-10
cg02976459	chr11	61159470	TMEM216;TMEM216;TMEM216	NM_001173991;NM_001173990;NM_016499			N_Shore	TSS1500;TSS1500;TSS1500	-0.196325	1.162e-13	2.27526e-10
cg04267772	chr16	8963642	CARHSP1;CARHSP1	NM_014316;NM_001042476			S_Shore	TSS1500;TSS1500	-0.160312	1.16455e-13	2.27526e-10
cg09159285	chr1	6664134	KLHL21	NM_014851		Promoter_Associated	S_Shore	TSS1500	-0.20241	1.16869e-13	2.27804e-10
cg05974580	chr12	69863874	FRS2;FRS2	NM_006654;NM_001042555		Promoter_Associated	N_Shore	TSS1500;TSS1500	-0.15205	1.17431e-13	2.2837e-10
cg18495231	chr15	90930914	IQGAP1	NM_003870		Promoter_Associated	N_Shore	TSS1500	-0.203459	1.18411e-13	2.29745e-10
cg23198707	chr3	112023284				Unclassified_Cell_type_specific	OpenSea		-0.237173	1.1945e-13	2.31227e-10
cg02901722	chr2	43824127	THADA;THADA;THADA;THADA;THADA	NM_001083953;NM_001271643;NM_022065;NM_001271644;NR_073394			S_Shore	TSS1500;TSS1500;TSS1500;TSS1500;TSS1500	-0.242413	1.20509e-13	2.32741e-10
cg20248822	chr1	19922867	C1orf151	NM_001032363		Unclassified	N_Shore	TSS1500	-0.143533	1.27918e-13	2.4626e-10
cg09593454	chr17	3439372	TRPV3	NM_145068		Unclassified	S_Shore	Body	-0.14473	1.28557e-13	2.4626e-10
cg12675848	chr9	125109120				Unclassified_Cell_type_specific	Island		-0.112064	1.29377e-13	2.4626e-10
cg08216808	chr2	219081385	ARPC2;ARPC2	NM_005731;NM_152862			N_Shore	TSS1500;TSS1500	-0.174933	1.29515e-13	2.4626e-10
cg14896134	chr10	88295386				Unclassified_Cell_type_specific	Island		-0.125484	1.29561e-13	2.4626e-10
cg12818343	chr19	44084933	PINLYP;PINLYP	NM_001193621;NM_001193622			OpenSea	Body;5'UTR	-0.24544	1.3362e-13	2.52869e-10
cg11496508	chr12	56509243	RPL41;RPL41	NM_001035267;NM_021104			N_Shelf	TSS1500;TSS1500	-0.144592	1.34928e-13	2.53958e-10
cg08134856	chr1	26233709	STMN1;STMN1;STMN1;STMN1	NM_005563;NM_203399;NM_203401;NM_001145454			S_Shore	TSS1500;TSS1500;TSS1500;TSS1500	-0.218367	1.35683e-13	2.53958e-10
cg15756507	chr17	65471461	PITPNC1;PITPNC1	NM_181671;NM_012417	chr17:65471347-65471347	Promoter_Associated	OpenSea	Body;Body	-0.191423	1.35925e-13	2.53958e-10
cg05677062	chr12	123874707	SETD8	NM_020382			S_Shore	Body	-0.125627	1.35949e-13	2.53958e-10
cg10658779	chr10	77871675	C10orf11	NM_032024			N_Shore	Body	-0.150448	1.36166e-13	2.53958e-10
cg10654546	chr12	56617576	OBFC2B	NM_024068		Promoter_Associated	N_Shore	TSS1500	-0.145993	1.36332e-13	2.53958e-10
cg12812233	chr4	40752838	NSUN7	NM_024677			Island	Body	-0.184124	1.38412e-13	2.57263e-10
cg20704342	chr2	75938273	C2orf3	NM_003203		Promoter_Associated	S_Shore	TSS200	-0.104579	1.39243e-13	2.58236e-10
cg00741661	chr8	101157690	FBXO43;FBXO43;FBXO43	NM_001029860;NM_001029860;NR_036491		Promoter_Associated	Island	1stExon;5'UTR;Body	-0.123446	1.5174e-13	2.80175e-10
cg10775141	chr16	30457534	SEPHS2	NM_012248		Promoter_Associated	S_Shore	TSS1500	-0.15694	1.57721e-13	2.89312e-10
cg05743278	chr7	129709803	KLHDC10	NM_014997		Promoter_Associated	N_Shore	TSS1500	-0.103596	1.61685e-13	2.95747e-10
cg19530728	chr1	45279132	BTBD19	NM_001136537		Promoter_Associated	Island	Body	-0.193229	1.61934e-13	2.95747e-10
cg21497562	chr1	155215074	GBA;GBA;GBA	NM_001005742;NM_001005741;NM_001171811		Promoter_Associated	OpenSea	TSS1500;TSS1500;TSS1500	-0.102046	1.63978e-13	2.98685e-10
cg26183021	chr17	8114512	AURKB	NM_004217			S_Shore	TSS1500	-0.180982	1.68942e-13	3.05887e-10
cg10614809	chr7	51539190					OpenSea		-0.108292	1.70369e-13	3.06201e-10
cg12924095	chr5	151150029	G3BP1;G3BP1	NM_198395;NM_005754		Promoter_Associated	Island	TSS1500;TSS1500	-0.24123	1.70598e-13	3.06201e-10
cg06934523	chr14	70077930	KIAA0247	NM_014734			N_Shore	TSS1500	-0.12946	1.71159e-13	3.06201e-10
cg21029035	chr8	120868751	DSCC1	NM_024094		Promoter_Associated	S_Shore	TSS1500	-0.141158	1.71665e-13	3.06201e-10
cg07513768	chr15	69744528	RPLP1;RPLP1	NM_213725;NM_001003		Promoter_Associated	N_Shore	TSS1500;TSS1500	-0.151731	1.71666e-13	3.06201e-10
cg16795804	chr2	37384523	EIF2AK2;EIF2AK2	NM_002759;NM_001135651		Promoter_Associated	S_Shore	TSS1500;TSS1500	-0.126135	1.74849e-13	3.11217e-10
cg15998609	chr1	216774956	ESRRG;ESRRG;ESRRG;ESRRG;ESRRG	NM_206594;NM_206595;NM_001438;NM_001134285;NR_024099			S_Shore	Body;Body;Body;Body;Body	-0.181083	1.77737e-13	3.15689e-10
cg21246872	chr17	38295894	CASC3	NM_007359			OpenSea	TSS1500	-0.151983	1.81749e-13	3.21454e-10
cg08926287	chr3	14443694	SLC6A6;SLC6A6;SLC6A6	NM_003043;NM_001134368;NM_001134367		Promoter_Associated	Island	TSS1500;TSS1500;TSS1500	-0.134951	1.87781e-13	3.31426e-10
cg07557423	chr4	42657903	ATP8A1;ATP8A1	NM_001105529;NM_006095			N_Shore	Body;Body	-0.129249	1.8983e-13	3.3434e-10
cg06346081	chr1	42921584	PPCS;ZMYND12;ZMYND12;PPCS;ZMYND12	NM_024664;NM_032257;NM_001146192;NM_001077447;NM_001146192		Promoter_Associated	N_Shore	TSS1500;1stExon;5'UTR;TSS1500;1stExon	-0.116944	1.94172e-13	3.41272e-10
cg06653052	chr19	1275167	C19orf24	NM_017914			Island	TSS1500	-0.132677	1.97755e-13	3.46843e-10
cg03980370	chr6	139117543					S_Shore		-0.129312	1.98679e-13	3.47738e-10
cg09439920	chr3	99979117	TBC1D23	NM_018309		Promoter_Associated	N_Shore	TSS1500	-0.135839	2.05879e-13	3.58845e-10
cg06262280	chr2	173330296	ITGA6;ITGA6	NM_001079818;NM_000210			OpenSea	Body;Body	-0.166929	2.13645e-13	3.70842e-10
cg04274608	chr1	45097216	RNF220	NM_018150			N_Shore	Body	-0.155228	2.19601e-13	3.78998e-10
cg22748407	chr17	20947311	USP22	NM_015276		Promoter_Associated	S_Shore	TSS1500	-0.124139	2.19697e-13	3.78998e-10
cg07477034	chr17	53341969	HLF	NM_002126		Unclassified_Cell_type_specific	N_Shore	TSS1500	-0.138393	2.22805e-13	3.83267e-10
cg04134015	chr3	193310532	OPA1;OPA1;OPA1;OPA1;OPA1;OPA1;OPA1;OPA1	NM_130833;NM_130837;NM_130835;NM_130834;NM_130836;NM_015560;NM_130832;NM_130831		Promoter_Associated	N_Shore	TSS1500;TSS1500;TSS1500;TSS1500;TSS1500;TSS1500;TSS1500;TSS1500	-0.172005	2.23084e-13	3.83267e-10
cg05715828	chr9	131643131	LRRC8A;CCBL1;CCBL1;CCBL1;LRRC8A	NM_001127245;NM_004059;NM_001122672;NM_001122671;NM_019594			N_Shore	TSS1500;5'UTR;5'UTR;5'UTR;TSS1500	-0.180285	2.24952e-13	3.85687e-10
cg00926318	chr20	25177340	ENTPD6;ENTPD6	NM_001247;NM_001114089		Promoter_Associated	S_Shore	5'UTR;Body	-0.134499	2.26836e-13	3.88126e-10
cg26452476	chr16	30102711	TBX6	NM_004608		Promoter_Associated	N_Shore	5'UTR	-0.133724	2.29828e-13	3.91649e-10
cg14016128	chr14	64854018	MTHFD1;MIR548AZ	NM_005956;NR_106755			N_Shore	TSS1500;Body	-0.131416	2.31265e-13	3.933e-10
cg03387723	chr1	41708464	SCMH1	NM_012236			S_Shore	TSS1500	-0.193256	2.35985e-13	4.00517e-10
cg22898783	chr2	26204699	KIF3C	NM_002254		Promoter_Associated	Island	1stExon	-0.103378	2.37862e-13	4.02078e-10
cg07831277	chr10	23003984	PIP4K2A	NM_005028			S_Shore	TSS1500	-0.173671	2.38495e-13	4.02339e-10
cg24464795	chr16	2256179	MLST8;MLST8;MLST8;MLST8	NM_001199173;NM_022372;NM_001199175;NM_001199174		Promoter_Associated	S_Shore	Body;Body;Body;Body	-0.158805	2.40403e-13	4.04744e-10
cg13846270	chr13	51417929	DLEU7	NM_198989			Island	TSS200	-0.175329	2.43098e-13	4.08463e-10
cg11432303	chr5	63259058	HTR1A	NM_000524			S_Shore	TSS1500	-0.116194	2.44933e-13	4.10726e-10
cg02145916	chr8	128806082	PVT1	NR_003367			Island	TSS1500	-0.12769	2.45842e-13	4.11428e-10
cg16002867	chr1	86862645	ODF2L;ODF2L;ODF2L;ODF2L	NM_020729;NM_001184766;NM_001184765;NM_001007022			S_Shore	TSS1500;TSS1500;TSS1500;TSS1500	-0.169337	2.48482e-13	4.15019e-10
cg24715680	chr2	215675429	BARD1	NM_000465			S_Shore	TSS1500	-0.205378	2.53002e-13	4.2173e-10
cg14473743	chr3	13462496	NUP210	NM_024923		Promoter_Associated	S_Shore	TSS1500	-0.169452	2.53991e-13	4.2254e-10
cg11442173	chr17	61515312	CYB561;CYB561;CYB561	NM_001017917;NM_001017916;NM_001915		Unclassified_Cell_type_specific	Island	5'UTR;5'UTR;5'UTR	-0.176212	2.54691e-13	4.22867e-10
cg02555807	chr15	40615100				Promoter_Associated	Island		-0.224036	2.61792e-13	4.32946e-10
cg21911276	chr18	55289797	NARS	NM_004539			S_Shore	TSS1500	-0.245962	2.70354e-13	4.46228e-10
cg00652772	chr2	102867420				Unclassified_Cell_type_specific	Island		-0.214819	2.73616e-13	4.50727e-10
cg20685674	chr1	26233538	STMN1;STMN1;STMN1;STMN1	NM_005563;NM_203401;NM_001145454;NM_203399			Island	TSS1500;TSS1500;TSS1500;TSS200	-0.130953	2.76853e-13	4.54277e-10
cg03730969	chr4	99916055	METAP1	NM_015143		Promoter_Associated	N_Shore	TSS1500	-0.153629	2.79753e-13	4.5814e-10
cg03811829	chr1	949449	ISG15	NM_005101			Island	Body	-0.279178	2.8097e-13	4.58459e-10
cg15352671	chr11	1331497	LOC255512;TOLLIP	NR_029409;NM_019009		Promoter_Associated	Island	Body;TSS1500	-0.192176	2.85996e-13	4.65308e-10
cg08962798	chr5	179106333	CBY3	NM_001164444		Promoter_Associated	Island	Body	-0.146633	2.86345e-13	4.65308e-10
cg08409225	chr12	56617737	OBFC2B	NM_024068		Promoter_Associated	N_Shore	TSS1500	-0.217989	2.89037e-13	4.68617e-10
cg20457147	chr14	61787823	PRKCH	NM_006255		Promoter_Associated	N_Shore	TSS1500	-0.16133	2.89497e-13	4.68617e-10
cg24874254	chr6	106546747	PRDM1;PRDM1	NM_001198;NM_182907		Promoter_Associated_Cell_type_specific	OpenSea	Body;TSS200	-0.256224	2.98364e-13	4.82041e-10
cg20518446	chr11	62315034	AHNAK;AHNAK	NM_024060;NM_001620		Unclassified_Cell_type_specific	Island	TSS1500;TSS1500	-0.163647	3.03574e-13	4.89216e-10
cg03640051	chr4	42657689	ATP8A1;ATP8A1	NM_001105529;NM_006095			N_Shore	Body;Body	-0.116901	3.03969e-13	4.89216e-10
cg09172260	chr1	1536101					Island		-0.150173	3.07512e-13	4.93626e-10
cg07914621	chr7	150101498	LOC728743	NR_027237			N_Shore	TSS1500	-0.163277	3.10327e-13	4.9565e-10
cg00053618	chr3	40547156	ZNF620;ZNF620;ZNF620	NM_001256167;NM_175888;NM_001256168		Promoter_Associated	N_Shore	TSS1500;TSS1500;TSS1500	-0.135343	3.18626e-13	5.04808e-10
cg27519981	chr13	23950139	SACS;SACS	NM_001278055;NM_014363			S_Shore	TSS1500;Body	-0.154652	3.18941e-13	5.04808e-10
cg04728310	chr19	45947905				Promoter_Associated	Island		-0.123174	3.19066e-13	5.04808e-10
cg12828018	chr11	59437416	PATL1	NM_152716		Promoter_Associated	S_Shore	TSS1500	-0.19878	3.19805e-13	5.05027e-10
cg11263351	chr20	35201212	TGIF2	NM_021809		Promoter_Associated	N_Shore	TSS1500	-0.102694	3.2678e-13	5.15074e-10
cg15628518	chr8	145025059	PLEC1;PLEC1;PLEC1;PLEC1	NM_000445;NM_201378;NM_201379;NM_201380			Island	Body;Body;Body;TSS200	-0.173086	3.376e-13	5.31132e-10
cg19318393	chr1	223936508	CAPN2;CAPN2	NM_001748;NM_001146068		Promoter_Associated	Island	Body;Body	-0.254181	3.44865e-13	5.41548e-10
cg19163067	chr1	36042438	TFAP2E	NM_178548			Island	Body	-0.21763	3.47108e-13	5.43143e-10
cg05708963	chr5	14583002	FAM105A	NM_019018	chr5:14582921-14582921		S_Shore	Body	-0.156225	3.47174e-13	5.43143e-10
cg15712226	chr12	96252066	SNRPF	NM_003095			Island	TSS1500	-0.152779	3.52128e-13	5.49616e-10
cg09895325	chr1	24968182	SRRM1	NM_005839		Promoter_Associated_Cell_type_specific	N_Shore	TSS1500	-0.131082	3.5262e-13	5.49616e-10
cg05308504	chr16	30573013					Island		-0.174794	3.55811e-13	5.51823e-10
cg19777783	chr12	129309376	SLC15A4	NM_145648		Promoter_Associated	S_Shore	TSS1500	-0.164574	3.56739e-13	5.51823e-10
cg18483487	chr3	45208900				Unclassified_Cell_type_specific	OpenSea		-0.161227	3.64733e-13	5.60183e-10
cg17428832	chr5	115420163	COMMD10;COMMD10	NM_016144;NM_001308080	chr5:115420076-115420076	Promoter_Associated	N_Shore	TSS1500;TSS1500	-0.195879	3.80739e-13	5.82635e-10
cg27583138	chr6	24774877	GMNN	NM_015895		Promoter_Associated	N_Shore	TSS1500	-0.244304	3.86934e-13	5.91039e-10
cg01996116	chr3	42846907	HIGD1A;HIGD1A;HIGD1A	NM_014056;NM_001099668;NM_001099669		Promoter_Associated	S_Shore	TSS1500;TSS1500;TSS1500	-0.271148	3.88701e-13	5.92659e-10
cg19194924	chr14	90168307				Promoter_Associated	Island		-0.190605	3.96391e-13	6.02384e-10
cg06607384	chr14	91579859	C14orf159;C14orf159;C14orf159;C14orf159;C14orf159	NM_001102368;NM_024952;NM_001102369;NM_001102366;NM_001102367			OpenSea	TSS1500;TSS1500;TSS1500;TSS1500;TSS1500	-0.166209	3.96513e-13	6.02384e-10
cg05554161	chr9	127540080	OLFML2A	NM_182487		Unclassified	Island	Body	-0.132148	4.07652e-13	6.17075e-10
cg26218577	chr15	69744466	RPLP1;RPLP1	NM_213725;NM_001003		Promoter_Associated	N_Shore	TSS1500;TSS1500	-0.243057	4.16036e-13	6.28633e-10
cg04525552	chr7	30633394	GARS	NM_002047			N_Shore	TSS1500	-0.108597	4.19411e-13	6.32083e-10
cg08481336	chr6	88412640	AKIRIN2	NM_018064			S_Shore	TSS1500	-0.128177	4.19824e-13	6.32083e-10
cg24088408	chr20	32274875	E2F1	NM_005225		Promoter_Associated	S_Shore	TSS1500	-0.148048	4.20846e-13	6.32488e-10
cg21188007	chr1	225964862	SRP9;SRP9	NM_003133;NM_001130440		Unclassified	N_Shore	TSS1500;TSS1500	-0.143202	4.22275e-13	6.33503e-10
cg05181354	chr2	165811804	SLC38A11;SLC38A11;SLC38A11;SLC38A11	NM_001199148;NM_173512;NM_001199148;NM_173512			OpenSea	5'UTR;5'UTR;1stExon;1stExon	-0.158475	4.26642e-13	6.38913e-10
cg05644480	chr19	45418020	APOC1	NM_001645		Promoter_Associated	OpenSea	5'UTR	-0.157717	4.27937e-13	6.39577e-10
cg05118960	chr3	50359978	HYAL2;HYAL2	NM_003773;NM_033158		Promoter_Associated	Island	5'UTR;TSS1500	-0.219102	4.29297e-13	6.39577e-10
cg14787477	chr17	40687596	NAGLU	NM_000263			N_Shore	TSS1500	-0.107545	4.34031e-13	6.44236e-10
cg17729941	chr1	153607617	C1orf77;S100A13	NM_015607;NM_001024210			S_Shore	5'UTR;TSS1500	-0.261364	4.36014e-13	6.4604e-10
cg19331221	chr15	90728027	SEMA4B	NM_020210		Promoter_Associated_Cell_type_specific	Island	TSS200	-0.106087	4.40303e-13	6.51245e-10
cg12216208	chr12	6756377	ACRBP	NM_032489		Unclassified_Cell_type_specific	Island	Body	-0.113751	4.59362e-13	6.78241e-10
cg26262500	chr18	46064965	CTIF;CTIF	NM_014772;NM_001142397			N_Shore	TSS1500;TSS1500	-0.154373	4.74287e-13	6.96605e-10
cg04339396	chr3	187464106	BCL6	NM_001706			S_Shore	TSS1500	-0.114642	4.77987e-13	7.00616e-10
cg16920250	chr3	99979119	TBC1D23;TBC1D23	NM_018309;NM_001199198		Promoter_Associated	N_Shore	TSS1500;TSS1500	-0.120524	4.79026e-13	7.00616e-10
cg16621749	chr3	32509212				Unclassified	N_Shore		-0.167852	4.7952e-13	7.00616e-10
cg05938007	chr2	27994018	MRPL33;MRPL33	NM_145330;NM_004891		Promoter_Associated	N_Shore	TSS1500;TSS1500	-0.16621	4.84674e-13	7.06917e-10
cg23929317	chr1	201123992	TMEM9	NM_016456		Promoter_Associated	S_Shore	TSS1500	-0.119454	4.92304e-13	7.15698e-10
cg15440512	chr17	4401718	SPNS2	NM_001124758			N_Shore	TSS1500	-0.118818	4.94102e-13	7.15698e-10
cg16014085	chr16	30406122	ZNF48	NM_152652		Promoter_Associated	N_Shore	TSS1500	-0.148236	5.08033e-13	7.34611e-10
cg00276091	chr12	122501885				Unclassified_Cell_type_specific	OpenSea		-0.204991	5.10639e-13	7.37109e-10
cg23266308	chr3	9944212	IL17RE;IL17RE;IL17RE;IL17RE;IL17RE	NM_153480;NM_153481;NM_001193380;NR_104198;NM_153483			OpenSea	TSS1500;TSS1500;TSS1500;TSS1500;TSS200	-0.159133	5.15286e-13	7.42542e-10
cg14507999	chr7	82793116	PCLO;PCLO	NM_014510;NM_033026			S_Shore	TSS1500;TSS1500	-0.2113	5.31428e-13	7.63186e-10
cg26844213	chr6	11233592	NEDD9;NEDD9;NEDD9	NM_006403;NM_001142393;NM_182966		NonGene_Associated	OpenSea	TSS1500;Body;TSS1500	-0.162554	5.35078e-13	7.67116e-10
cg24916396	chr5	72793696	BTF3;BTF3	NM_001037637;NM_001207		Unclassified	N_Shore	TSS1500;TSS1500	-0.226055	5.40005e-13	7.72861e-10
cg27519330	chr10	46971222	SYT15;SYT15	NM_181519;NM_031912			Island	TSS1500;TSS1500	-0.115849	5.42747e-13	7.75464e-10
cg15051989	chr1	3514936	MEGF6	NM_001409			S_Shelf	Body	-0.126907	5.51979e-13	7.85981e-10
cg19854901	chr3	50376216	RASSF1;RASSF1;RASSF1;RASSF1	NM_170713;NM_170712;NM_170714;NM_007182			N_Shore	TSS1500;TSS1500;Body;Body	-0.132559	5.57699e-13	7.92782e-10
cg18928066	chr1	45279037	BTBD19;BTBD19	NM_001136537;NM_001136537		Promoter_Associated	Island	Body;ExonBnd	-0.287058	5.58649e-13	7.92791e-10
cg03461399	chr4	71858891	DCK	NM_000788		Promoter_Associated	N_Shore	TSS1500	-0.122302	5.66907e-13	8.01801e-10
cg24777351	chr2	165811816	SLC38A11;SLC38A11	NM_173512;NM_173512			OpenSea	1stExon;5'UTR	-0.190652	5.77997e-13	8.13378e-10
cg00186701	chr8	98290510	TSPYL5	NM_033512		Promoter_Associated	S_Shore	TSS1500	-0.216937	5.84638e-13	8.21348e-10
cg03370821	chr1	97186718	PTBP2;PTBP2;PTBP2;PTBP2;PTBP2;PTBP2;PTBP2;PTBP2;PTBP2	NM_021190;NM_001300985;NM_001300986;NM_001300987;NM_001300988;NM_001300989;NM_001300990;NR_125357;NR_125356			N_Shore	TSS1500;TSS1500;TSS1500;TSS1500;TSS1500;TSS1500;TSS1500;TSS1500;TSS1500	-0.143492	5.85694e-13	8.21457e-10
cg07604566	chr8	99182667				Unclassified	OpenSea		-0.108006	5.93351e-13	8.3081e-10
cg16355231	chr1	2344979	PEX10;PEX10	NM_002617;NM_153818			N_Shore	TSS1500;TSS1500	-0.228834	5.97175e-13	8.34774e-10
cg05379350	chr17	27917157	GIT1;GIT1	NM_014030;NM_001085454			N_Shore	TSS1500;TSS1500	-0.109242	6.06547e-13	8.46466e-10
cg00251405	chr1	33219246	KIAA1522	NM_020888		Promoter_Associated	N_Shore	Body	-0.100185	6.11625e-13	8.52137e-10
cg03352173	chr3	112013130	SLC9A10	NM_183061		Unclassified	OpenSea	TSS200	-0.27035	6.12728e-13	8.5226e-10
cg07659140	chr19	1133209	SBNO2;SBNO2	NM_001100122;NM_014963	chr19:1133172-1133172		OpenSea	TSS1500;Body	-0.154685	6.19722e-13	8.60564e-10
cg20992663	chr1	115055124	TRIM33;TRIM33	NM_033020;NM_015906			S_Shore	TSS1500;TSS1500	-0.244804	6.24321e-13	8.64093e-10
cg24990283	chr8	52874692				Unclassified	OpenSea		-0.100408	6.26822e-13	8.65188e-10
cg21936552	chr17	79386428	BAHCC1	NM_001080519		Unclassified_Cell_type_specific	N_Shelf	Body	-0.17037	6.27172e-13	8.65188e-10
cg26926950	chr9	34178280	UBAP1;UBAP1;UBAP1;UBAP1;UBAP1;UBAP1	NM_001171202;NM_001171201;NM_016525;NM_001171204;NM_001171203;NR_033243			N_Shore	TSS1500;TSS1500;TSS1500;TSS1500;TSS1500;TSS1500	-0.126064	6.29281e-13	8.66675e-10
cg06975979	chr7	150020025	LRRC61;ACTR3C;LRRC61	NM_001142928;NM_001164458;NM_023942		Promoter_Associated	Island	TSS1500;5'UTR;TSS1500	-0.257166	6.41095e-13	8.77623e-10
cg04415896	chr19	47759410	CCDC9	NM_015603		Promoter_Associated	N_Shore	TSS1500	-0.161218	6.41409e-13	8.77623e-10
cg20710890	chr17	44301842	KANSL1	NM_001193465			N_Shore	5'UTR	-0.18747	6.43349e-13	8.78846e-10
cg19404812	chr4	170540609	CLCN3;CLCN3;CLCN3	NM_173872;NM_001829;NM_001243372		Promoter_Associated	N_Shore	TSS1500;TSS1500;TSS1500	-0.123712	6.44973e-13	8.79634e-10
cg06260709	chr20	48626621					Island		-0.265306	6.47917e-13	8.81046e-10
cg19488028	chr4	25865291	SEL1L3;SEL1L3;SEL1L3	NM_015187;NM_001297594;NM_001297592		Promoter_Associated	Island	TSS1500;TSS200;TSS200	-0.105296	6.48105e-13	8.81046e-10
cg12691334	chr11	68610186	CPT1A;CPT1A	NM_001031847;NM_001876			N_Shore	TSS1500;TSS1500	-0.117347	6.49893e-13	8.82048e-10
cg19193851	chr8	124171115					N_Shore		-0.111884	6.56645e-13	8.86914e-10
cg10686304	chr8	22561205			chr8:22561043-22561043		Island		-0.152909	6.62616e-13	8.93543e-10
cg21271193	chr10	89264148	MINPP1;MINPP1	NM_001178117;NM_004897		Promoter_Associated	N_Shore	TSS200;TSS200	-0.186216	6.7195e-13	9.04024e-10
cg02356218	chr11	124352048					OpenSea		-0.241486	6.72541e-13	9.04024e-10
cg06239513	chr14	64853977	MTHFD1;MIR548AZ	NM_005956;NR_106755			N_Shore	TSS1500;Body	-0.177413	6.83202e-13	9.15426e-10
cg00955780	chr12	8025861	SLC2A14	NM_153449			Island	TSS1500	-0.145965	6.8615e-13	9.17911e-10
cg12150256	chr3	50359849	HYAL2;HYAL2	NM_003773;NM_033158		Promoter_Associated	Island	5'UTR;TSS1500	-0.229454	6.92692e-13	9.2519e-10
cg18605031	chr3	49314155	C3orf62	NM_198562		Promoter_Associated	N_Shore	1stExon	-0.177906	7.01736e-13	9.35782e-10
cg11770664	chr10	45470023	RASSF4	NM_032023		Unclassified	Island	Body	-0.147282	7.05401e-13	9.39178e-10
cg18407136	chr15	83681092	C15orf40;C15orf40;C15orf40;C15orf40;C15orf40;C15orf40;C15orf40	NM_144597;NR_027649;NM_001160113;NM_001160115;NM_001160114;NM_001160116;NR_027650		Promoter_Associated	S_Shore	TSS1500;TSS1500;TSS1500;TSS1500;TSS1500;TSS1500;TSS1500	-0.202311	7.12485e-13	9.45613e-10
cg03015952	chr19	55987366	ZNF628	NM_033113		Promoter_Associated	N_Shore	TSS1500	-0.154713	7.38923e-13	9.79154e-10
cg26879059	chr16	48657126				Promoter_Associated	OpenSea		-0.136357	7.45454e-13	9.86253e-10
cg10990081	chr3	3168142	TRNT1	NM_182916		Promoter_Associated	N_Shore	TSS1500	-0.180998	7.50406e-13	9.89746e-10
cg01500851	chr2	46768844	RHOQ	NM_012249		Promoter_Associated	N_Shore	TSS1500	-0.106246	7.5045e-13	9.89746e-10
cg26265787	chr19	10491889	TYK2	NM_003331		Promoter_Associated	S_Shore	TSS1500	-0.166815	7.52499e-13	9.90798e-10
cg18596621	chr17	65471321	PITPNC1;PITPNC1	NM_181671;NM_012417		Promoter_Associated	OpenSea	Body;Body	-0.197047	7.59419e-13	9.96879e-10
cg04643969	chr11	63753210	OTUB1;OTUB1	NM_017670;NR_003089		Promoter_Associated	N_Shore	TSS200;TSS200	-0.110356	7.64636e-13	1.0006e-09
cg09759994	chr2	113238376	TTL	NM_153712		Promoter_Associated	N_Shore	TSS1500	-0.192092	7.69978e-13	1.00603e-09
cg25234080	chr3	38205996	OXSR1	NM_005109			N_Shore	TSS1500	-0.160525	7.73381e-13	1.0089e-09
cg08742502	chr6	106546754	PRDM1;PRDM1	NM_001198;NM_182907		Promoter_Associated_Cell_type_specific	OpenSea	Body;TSS200	-0.31142	7.83425e-13	1.02042e-09
cg19460817	chr11	47575278	CUGBP1	NM_006560		Promoter_Associated	S_Shore	TSS1500	-0.229527	7.86349e-13	1.02264e-09
cg17141212	chr7	99718026	TAF6;TAF6;TAF6;CNPY4;TAF6	NM_005641;NR_033792;NM_139315;NM_152755;NM_001190415		Promoter_Associated	OpenSea	TSS1500;TSS1500;TSS1500;Body;TSS1500	-0.171251	8.14326e-13	1.05739e-09
cg01490733	chr1	2247066				Unclassified	Island		-0.129896	8.21987e-13	1.06301e-09
cg11344626	chr1	14026360	PRDM2	NM_001135610			N_Shore	TSS1500	-0.143433	8.22452e-13	1.06301e-09
cg11118778	chr12	80086054	PAWR	NM_002583			S_Shore	TSS1500	-0.236407	8.64974e-13	1.11113e-09
cg01601573	chr4	144256835	GAB1;GAB1	NM_002039;NM_207123			N_Shore	TSS1500;TSS1500	-0.1669	8.7509e-13	1.11928e-09
cg17693967	chr6	64281643	PTP4A1	NM_003463			N_Shore	TSS1500	-0.102713	8.75903e-13	1.11928e-09
cg15248656	chr6	74018833	KHDC1;KHDC1	NM_001251874;NR_027005			N_Shore	Body;Body	-0.127791	8.80127e-13	1.12202e-09
cg07740110	chr17	3439203	TRPV3	NM_145068		Unclassified	S_Shore	Body	-0.191901	8.97735e-13	1.14274e-09
cg07786412	chr7	99728544					S_Shelf		-0.178813	9.1776e-13	1.16294e-09
cg08801479	chr6	32165200	NOTCH4	NM_004557			S_Shore	Body	-0.288608	9.30715e-13	1.17404e-09
cg14532541	chr14	102095139				Unclassified	Island		-0.104038	9.35347e-13	1.17812e-09
cg16368959	chr13	76445015	LMO7DN	NM_001257995		Unclassified	OpenSea	TSS200	-0.24831	9.45935e-13	1.1873e-09
cg10788694	chr7	127225940	GCC1	NM_024523		Promoter_Associated	Island	TSS1500	-0.16164	9.48046e-13	1.1873e-09
cg19436429	chr3	178978985	KCNMB3;KCNMB3;KCNMB3;KCNMB3	NM_171829;NM_001163677;NR_028135;NM_171828		Unclassified	Island	TSS1500;Body;TSS1500;Body	-0.233612	9.48288e-13	1.1873e-09
cg12895370	chr12	6755816	ACRBP	NM_032489		Unclassified_Cell_type_specific	N_Shore	Body	-0.165248	9.63688e-13	1.20478e-09
cg25415932	chr3	9791051	OGG1;OGG1;OGG1;OGG1;OGG1;OGG1;OGG1;OGG1	NM_016828;NM_016827;NM_016821;NM_016819;NM_002542;NM_016820;NM_016826;NM_016829		Promoter_Associated	N_Shore	TSS1500;TSS1500;TSS1500;TSS1500;TSS1500;TSS1500;TSS1500;TSS1500	-0.113648	9.71512e-13	1.21271e-09
cg25627766	chr21	44312722	NDUFV3;NDUFV3	NM_021075;NM_001001503			N_Shore	TSS1500;TSS1500	-0.155379	9.75247e-13	1.21271e-09
cg22685502	chr3	72496851	RYBP	NM_012234			Island	TSS1500	-0.151959	9.76851e-13	1.21271e-09
cg02712165	chr17	16395957	C17orf76;C17orf76	NM_207387;NM_001113567		Unclassified_Cell_type_specific	S_Shore	TSS1500;TSS1500	-0.145291	9.77246e-13	1.21271e-09
cg00566158	chr7	157461108	PTPRN2;PTPRN2;PTPRN2	NM_002847;NM_130842;NM_130843			OpenSea	Body;Body;Body	-0.142157	1.01309e-12	1.25349e-09
cg16983110	chr6	128813319	PTPRK;PTPRK	NM_002844;NM_001135648			OpenSea	Body;Body	-0.154018	1.01722e-12	1.25562e-09
cg25257677	chr8	22223985	SLC39A14;SLC39A14;SLC39A14;SLC39A14	NM_001135154;NM_015359;NM_001128431;NM_001135153		Promoter_Associated	N_Shore	TSS1500;TSS1500;TSS1500;TSS1500	-0.22649	1.0178e-12	1.25562e-09
cg03231735	chr16	9184099	C16orf72	NM_014117			N_Shore	TSS1500	-0.112943	1.02907e-12	1.26581e-09
cg03242053	chr9	24699244					OpenSea		-0.262326	1.06754e-12	1.3112e-09
cg26435928	chr3	75668758					Island		-0.234641	1.09014e-12	1.32924e-09
cg08560952	chr16	50278816				Unclassified_Cell_type_specific	N_Shore		-0.112543	1.0927e-12	1.33043e-09
cg15677364	chr6	30687221	TUBB	NM_178014			N_Shore	TSS1500	-0.124657	1.11246e-12	1.35058e-09
cg03175771	chr16	30661534	PRR14	NM_024031		Promoter_Associated	N_Shore	TSS1500	-0.116032	1.11638e-12	1.35339e-09
cg15175162	chr4	15657657	FBXL5;FBXL5	NM_033535;NM_012161			Island	TSS1500;TSS1500	-0.223215	1.17015e-12	1.41433e-09
cg26750002	chr19	49244674	IZUMO1;RASIP1	NM_182575;NM_017805		Unclassified_Cell_type_specific	S_Shore	Body;TSS1500	-0.219654	1.17104e-12	1.41433e-09
cg21206652	chr8	144790187	LOC100130274	NM_001162914		Unclassified_Cell_type_specific	Island	1stExon	-0.178713	1.1717e-12	1.41433e-09
cg09578353	chr1	10490236	APITD1;APITD1;APITD1;APITD1;APITD1	NM_199294;NM_199294;NM_198544;NM_199295;NM_198544		Promoter_Associated	Island	5'UTR;1stExon;5'UTR;TSS1500;1stExon	-0.148208	1.20909e-12	1.45736e-09
cg00202460	chr15	83680873	C15orf40;C15orf40;C15orf40;C15orf40;C15orf40;C15orf40;C15orf40	NM_144597;NR_027649;NM_001160113;NM_001160115;NM_001160114;NM_001160116;NR_027650		Promoter_Associated	S_Shore	TSS1500;TSS1500;TSS1500;TSS1500;TSS1500;TSS1500;TSS1500	-0.119658	1.22131e-12	1.46907e-09
cg27124296	chr16	30457684	SEPHS2	NM_012248			S_Shore	TSS1500	-0.100943	1.2223e-12	1.46907e-09
cg11245806	chr2	20252225	LAPTM4A	NM_014713		Promoter_Associated	S_Shore	TSS1500	-0.158062	1.22753e-12	1.47137e-09
cg09866366	chr3	183903315	ABCF3	NM_018358		Promoter_Associated	N_Shore	TSS1500	-0.19835	1.22947e-12	1.47137e-09
cg17985311	chr1	42801965	FOXJ3	NM_014947			S_Shore	TSS1500	-0.115454	1.23549e-12	1.47647e-09
cg14721360	chr14	102784002	ZNF839;ZNF839	NM_001267827;NM_001267827		Promoter_Associated	N_Shore	1stExon;5'UTR	-0.111792	1.24565e-12	1.4865e-09
cg26480889	chr2	118942960				Promoter_Associated	N_Shore		-0.154969	1.2709e-12	1.51449e-09
cg02145668	chr1	151300723					Island		-0.104378	1.28047e-12	1.52373e-09
cg10645678	chr9	37485478	POLR1E;POLR1E	NM_001282766;NM_022490		Promoter_Associated	N_Shore	TSS1500;TSS1500	-0.172044	1.29959e-12	1.5421e-09
cg03052182	chr6	30653530	KIAA1949;KIAA1949	NM_001134870;NM_133471		Promoter_Associated	N_Shore	Body;1stExon	-0.193266	1.31116e-12	1.55364e-09
cg16449161	chr8	94752109	RBM12B-AS1;RBM12B	NR_027259;NM_203390			N_Shore	TSS1500;5'UTR	-0.195851	1.31431e-12	1.55518e-09
cg23803022	chr1	154908781	PMVK	NM_006556		Promoter_Associated	N_Shore	Body	-0.139867	1.32264e-12	1.56284e-09
cg14466794	chr5	70995271					OpenSea		0.194251	1.33315e-12	1.57305e-09
cg09884423	chr12	104697220	TXNRD1;TXNRD1;TXNRD1;EID3;TXNRD1;TXNRD1	NM_182729;NM_182743;NM_001093771;NM_001008394;NM_003330;NM_182742		Promoter_Associated	N_Shore	5'UTR;5'UTR;Body;TSS1500;Body;5'UTR	-0.140158	1.3378e-12	1.57631e-09
cg06921872	chr6	82957936	IBTK;IBTK	NM_015525;NM_001300906		Promoter_Associated	S_Shore	TSS1500;TSS1500	-0.215011	1.36109e-12	1.59927e-09
cg10459226	chr1	226071128	TMEM63A	NM_014698			S_Shore	TSS1500	-0.13943	1.41841e-12	1.66198e-09
cg19925872	chr15	90543392	ZNF710	NM_198526			N_Shore	TSS1500	-0.101628	1.45161e-12	1.69614e-09
cg20344372	chr7	39662520	RALA	NM_005402			N_Shore	TSS1500	-0.229232	1.46066e-12	1.70435e-09
cg23010096	chr1	151104227	SEMA6C;SEMA6C;SEMA6C	NM_001178062;NM_001178061;NM_030913		Unclassified_Cell_type_specific	Island	3'UTR;3'UTR;3'UTR	-0.191075	1.48793e-12	1.73136e-09
cg03870261	chr19	2428514	LMNB2;TIMM13	NM_032737;NM_012458			Island	3'UTR;TSS1500	-0.194568	1.4956e-12	1.73787e-09
cg08889009	chr15	59157123				Unclassified_Cell_type_specific	Island		-0.189557	1.51415e-12	1.75457e-09
cg19081503	chr17	4459183	MYBBP1A;MYBBP1A	NM_014520;NM_001105538		Promoter_Associated	S_Shore	TSS1500;TSS1500	-0.11606	1.51935e-12	1.75817e-09
cg10572274	chr12	104697224	TXNRD1;TXNRD1;TXNRD1;EID3;TXNRD1;TXNRD1	NM_182729;NM_182743;NM_001093771;NM_001008394;NM_003330;NM_182742		Promoter_Associated	N_Shore	5'UTR;5'UTR;Body;TSS1500;Body;5'UTR	-0.1201	1.52693e-12	1.76452e-09
cg04857300	chr15	90930823	IQGAP1	NM_003870		Promoter_Associated	N_Shore	TSS1500	-0.152262	1.53719e-12	1.77394e-09
cg24507955	chr15	49339070	SECISBP2L	NM_014701		Promoter_Associated	S_Shore	TSS1500	-0.16088	1.54361e-12	1.77646e-09
cg05950212	chr1	149860711	HIST2H2AB	NM_175065			S_Shore	TSS1500	-0.217566	1.61476e-12	1.85326e-09
cg00224202	chr6	138893614	NHSL1;NHSL1	NM_020464;NM_020464			OpenSea	1stExon;5'UTR	-0.145542	1.65104e-12	1.88975e-09
cg21481141	chr19	1268838	CIRBP;C19orf23;CIRBP;CIRBP	NM_001280;NR_027271;NR_023313;NR_023312		Promoter_Associated	Island	TSS1500;Body;TSS1500;TSS1500	-0.11737	1.66811e-12	1.90151e-09
cg00255889	chr13	26586288	ATP8A2	NM_016529		Unclassified_Cell_type_specific	Island	Body	-0.210705	1.676e-12	1.90533e-09
cg25047092	chr2	61991905				Promoter_Associated	S_Shore		-0.100633	1.70118e-12	1.9222e-09
cg03972466	chr16	9184155	C16orf72	NM_014117			Island	TSS1500	-0.126405	1.75649e-12	1.9781e-09
cg27552599	chr20	37590471	DHX35	NM_021931		Promoter_Associated	N_Shore	TSS1500	-0.103707	1.76299e-12	1.98276e-09
cg11778563	chr19	18531353	SSBP4;SSBP4	NM_032627;NM_001009998			S_Shore	Body;Body	-0.147003	1.7863e-12	2.00456e-09
cg22407942	chr7	22894828	SNORD93	NR_003075	chr7:22894313-22894313	Promoter_Associated	S_Shore	TSS1500	-0.155375	1.79694e-12	2.01254e-09
cg04873861	chr3	12525454	TSEN2;TSEN2;TSEN2;TSEN2;TSEN2	NM_001145393;NM_001145392;NM_001145394;NM_025265;NM_001145395		Promoter_Associated	N_Shore	TSS1500;TSS1500;TSS1500;TSS1500;TSS1500	-0.146121	1.79905e-12	2.01254e-09
cg22721579	chr1	36787932	FAM176B	NM_018166			Island	Body	-0.19688	1.80958e-12	2.01942e-09
cg20350981	chr17	27917891	GIT1;GIT1	NM_001085454;NM_014030		Unclassified	N_Shore	TSS1500;TSS1500	-0.155561	1.81001e-12	2.01942e-09
cg05506600	chr15	72447967				Unclassified	OpenSea		-0.144525	1.82136e-12	2.0267e-09
cg15793354	chr1	42801726	FOXJ3;FOXJ3;FOXJ3;FOXJ3	NM_001198851;NM_001198852;NM_014947;NM_001198850			S_Shore	TSS1500;TSS1500;TSS1500;TSS200	-0.11454	1.86999e-12	2.07532e-09
cg05163071	chr3	108476540	RETNLB	NM_032579			OpenSea	TSS1500	-0.35043	1.88488e-12	2.08909e-09
cg05394244	chr6	64281439	PTP4A1	NM_003463			N_Shore	TSS1500	-0.197384	1.91087e-12	2.1151e-09
cg08319194	chr20	62451390	ZBTB46-AS1	NR_110081			OpenSea	Body	-0.208851	1.9608e-12	2.16704e-09
cg16955704	chr4	656994	PDE6B;PDE6B;PDE6B	NM_000283;NM_001145291;NM_001145292		Promoter_Associated	Island	Body;Body;Body	-0.151564	1.96295e-12	2.16704e-09
cg20336539	chr5	19791054	CDH18;CDH18;CDH18;CDH18	NM_004934;NM_001291956;NM_001167667;NM_001291957			OpenSea	Body;Body;Body;Body	-0.118782	1.98073e-12	2.1821e-09
cg16568641	chr8	133688377	LRRC6	NM_012472		Promoter_Associated_Cell_type_specific	S_Shore	TSS1500	-0.122965	2.01033e-12	2.21062e-09
cg06028917	chr3	59035407	C3orf67	NM_198463		Promoter_Associated	Island	5'UTR	-0.157751	2.02861e-12	2.22782e-09
cg14386691	chr14	23479657	C14orf93;C14orf93;C14orf93	NM_021944;NM_001130708;NM_001130706		Promoter_Associated	S_Shore	TSS1500;TSS1500;TSS1500	-0.100182	2.04698e-12	2.23542e-09
cg21076650	chr2	172289750	DCAF17;DCAF17;DCAF17;METTL8	NM_025000;NM_001164821;NR_028482;NM_024770			N_Shore	TSS1500;TSS1500;TSS1500;5'UTR	-0.161833	2.04857e-12	2.23542e-09
cg17603763	chr11	94799719	SFRS2B	NM_032102			N_Shore	TSS1500	-0.12956	2.04885e-12	2.23542e-09
cg24928110	chr8	96085448					Island		-0.208562	2.08617e-12	2.2732e-09
cg13563634	chr6	32805684	TAP2;TAP2	NM_000544;NM_018833		Promoter_Associated	N_Shore	Body;Body	-0.170432	2.09087e-12	2.27536e-09
cg05793800	chr19	47759406	CCDC9	NM_015603		Promoter_Associated	N_Shore	TSS1500	-0.161072	2.0948e-12	2.27669e-09
cg05899750	chr2	70056147	GMCL1	NM_178439		Promoter_Associated	N_Shore	TSS1500	-0.160398	2.10733e-12	2.28735e-09
cg10361922	chr17	40925790	VPS25	NM_032353		Promoter_Associated	OpenSea	Body	-0.116921	2.11333e-12	2.2909e-09
cg25527770	chr19	1444892					N_Shore		-0.11281	2.12236e-12	2.29772e-09
cg02137183	chr7	141250424	AGK	NM_018238		Promoter_Associated_Cell_type_specific	N_Shore	TSS1500	-0.121544	2.15444e-12	2.32442e-09
cg03589001	chr15	79164714	MORF4L1;MORF4L1	NM_206839;NM_006791			N_Shore	TSS1500;TSS1500	-0.245016	2.16316e-12	2.32989e-09
cg05645141	chr15	91259749	BLM;BLM;BLM;BLM;CRTC3-AS1	NM_000057;NM_001287248;NM_001287247;NM_001287246;NR_120372			N_Shore	TSS1500;TSS1500;TSS1500;TSS1500;Body	-0.12968	2.16692e-12	2.33095e-09
cg23725986	chr2	75938438	C2orf3	NM_003203		Promoter_Associated	S_Shore	TSS1500	-0.213039	2.17032e-12	2.33163e-09
cg20968071	chr2	97304371	KANSL3;KANSL3;KANSL3;KANSL3;KANSL3;KANSL3;KANSL3	NR_047658;NM_001115016;NR_047657;NR_047656;NR_047655;NR_047654;NR_047653		Promoter_Associated	Island	TSS1500;TSS1500;TSS1500;TSS1500;TSS1500;TSS1500;TSS1500	-0.167265	2.1948e-12	2.35491e-09
cg11192059	chr8	1650035	DLGAP2	NM_004745		Unclassified_Cell_type_specific	S_Shore	3'UTR	-0.139379	2.22337e-12	2.38252e-09
cg17481703	chr13	76444831				Unclassified	OpenSea		-0.239558	2.23969e-12	2.39695e-09
cg07920040	chr17	15902361	TTC19;TTC19;ZSWIM7;ZSWIM7	NM_017775;NM_001271420;NM_001042698;NM_001042697		Promoter_Associated	N_Shore	TSS1500;TSS1500;Body;Body	-0.188335	2.32656e-12	2.48659e-09
cg10366786	chr4	53578129	SNORA26;KIAA0114	NR_003016;NR_024031		Promoter_Associated	N_Shore	TSS1500;TSS1500	-0.206487	2.33851e-12	2.49138e-09
cg02670123	chr2	173330395	ITGA6;ITGA6	NM_001079818;NM_000210			OpenSea	Body;Body	-0.258416	2.33978e-12	2.49138e-09
cg22649124	chr19	39282077	LGALS7B	NM_001042507		Unclassified	Island	Body	-0.100918	2.36749e-12	2.51323e-09
cg25482146	chr12	122016415	KDM2B;KDM2B	NM_032590;NM_001005366			Island	Body;Body	-0.103041	2.36928e-12	2.51323e-09
cg05936503	chr1	3713582	LRRC47	NM_020710		Promoter_Associated	S_Shore	TSS1500	-0.174688	2.39269e-12	2.53167e-09
cg22403871	chr3	160203136					OpenSea		-0.12375	2.40021e-12	2.53609e-09
cg05358404	chr20	62288950	RTEL1;RTEL1	NM_016434;NM_032957			Island	TSS1500;TSS1500	-0.226579	2.4029e-12	2.53609e-09
cg00093095	chr17	76481380	DNAH17	NM_173628		Unclassified_Cell_type_specific	OpenSea	Body	-0.23024	2.41692e-12	2.54449e-09
cg12301695	chr2	165812159	SLC38A11	NM_173512			OpenSea	TSS200	-0.186946	2.44842e-12	2.57121e-09
cg09369939	chr2	47629162	MSH2;MSH2	NM_001258281;NM_000251			N_Shore	TSS1500;TSS1500	-0.205279	2.46146e-12	2.58167e-09
cg22993789	chr15	34394979	EMC7;PGBD4	NM_020154;NM_152595			S_Shore	TSS1500;1stExon	-0.175113	2.46831e-12	2.58241e-09
cg00157962	chr1	109102212	FAM102B	NM_001010883			N_Shore	TSS1500	-0.155833	2.48927e-12	2.59745e-09
cg13856555	chr19	12663220	ZNF564	NM_144976			S_Shore	TSS1500	-0.108979	2.49196e-12	2.59745e-09
cg25870935	chr14	73524548	RBM25	NM_021239		Unclassified	N_Shore	TSS1500	-0.188206	2.52779e-12	2.62332e-09
cg05965387	chr13	51418053	DLEU7	NM_198989			Island	TSS200	-0.148729	2.52927e-12	2.62332e-09
cg01126560	chr9	139886304	C9orf142	NM_183241		Promoter_Associated	N_Shore	TSS1500	-0.124933	2.56379e-12	2.6518e-09
cg18699242	chr22	18632429	USP18	NM_017414		Promoter_Associated	N_Shore	TSS1500	-0.221583	2.56598e-12	2.6518e-09
cg04357256	chr1	155177929	MTX1;MTX1;THBS3;THBS3;THBS3;THBS3	NM_002455;NM_198883;NM_007112;NM_001252608;NM_001252607;NR_045553			N_Shore	TSS1500;TSS1500;TSS200;TSS200;TSS200;TSS200	-0.118176	2.56619e-12	2.6518e-09
cg06203364	chr1	2137307	C1orf86	NM_001146310		Promoter_Associated	Island	5'UTR	-0.220216	2.58191e-12	2.66108e-09
cg17519938	chr1	3713580	LRRC47	NM_020710		Promoter_Associated	S_Shore	TSS1500	-0.325977	2.58576e-12	2.66108e-09
cg23743252	chr5	141348279	RNF14;RNF14;RNF14;RNF14;RNF14;RNF14	NM_001201365;NM_183399;NM_183401;NM_004290;NM_183398;NM_183400		Promoter_Associated	N_Shore	5'UTR;5'UTR;TSS1500;TSS200;TSS200;TSS200	-0.118492	2.58784e-12	2.66108e-09
cg14404746	chr9	140116137	RNF208	NM_031297			Island	TSS1500	-0.138976	2.63445e-12	2.70569e-09
cg11367790	chr12	2802433	CACNA1C;CACNA1C;CACNA1C;CACNA1C;CACNA1C;CACNA1C;CACNA1C;CACNA1C;CACNA1C;CACNA1C;CACNA1C;CACNA1C;CACNA1C;CACNA1C;CACNA1C;CACNA1C;CACNA1C;CACNA1C;CACNA1C;CACNA1C;CACNA1C;CACNA1C;CACNA1C	NM_001167625;NM_001129841;NM_001129842;NM_001129832;NM_001167623;NM_001129835;NM_001129843;NM_001129827;NM_000719;NM_001129829;NM_001129840;NM_001129838;NM_001129836;NM_001129834;NM_001167624;NM_199460;NM_001129837;NM_001129844;NM_001129831;NM_001129830;NM_001129846;NM_001129833;NM_001129839		Promoter_Associated	S_Shore	3'UTR;3'UTR;3'UTR;3'UTR;3'UTR;3'UTR;3'UTR;3'UTR;3'UTR;3'UTR;3'UTR;3'UTR;3'UTR;3'UTR;3'UTR;3'UTR;3'UTR;3'UTR;3'UTR;3'UTR;3'UTR;3'UTR;3'UTR	-0.110352	2.66887e-12	2.73769e-09
cg17288288	chr13	51418092	DLEU7	NM_198989			Island	TSS1500	-0.151793	2.70963e-12	2.77612e-09
cg03950476	chr1	53019814	ZCCHC11;ZCCHC11;ZCCHC11	NM_001009881;NM_001009882;NM_015269			S_Shore	TSS1500;TSS1500;TSS1500	-0.112792	2.7158e-12	2.77873e-09
cg08257257	chr11	68517804	MTL5;MTL5	NM_001039656;NM_004923		Unclassified	Island	Body;Body	-0.144615	2.71905e-12	2.77873e-09
cg05904630	chr2	29033061	SPDYA;SPDYA	NM_001142634;NM_182756			N_Shore	TSS1500;TSS1500	-0.151751	2.72211e-12	2.77873e-09
cg05990652	chr1	161147821	B4GALT3;B4GALT3;B4GALT3	NM_001199874;NM_001199873;NM_003779			S_Shore	TSS200;TSS200;TSS200	-0.167567	2.76192e-12	2.81305e-09
cg02855836	chr1	116710530				Promoter_Associated	Island		-0.171417	2.76242e-12	2.81305e-09
cg16592136	chr6	144163834	LTV1	NM_032860		Promoter_Associated	N_Shore	TSS1500	-0.145287	2.77321e-12	2.82062e-09
cg04589237	chr3	49056439	DALRD3;DALRD3;DALRD3;NDUFAF3	NM_018114;NM_001276405;NM_001009996;NM_199074		Promoter_Associated_Cell_type_specific	N_Shore	5'UTR;TSS1500;TSS1500;TSS1500	-0.151103	2.78219e-12	2.82633e-09
cg09810593	chr19	49244126	RASIP1	NM_017805			S_Shore	TSS200	-0.142095	2.86147e-12	2.90335e-09
cg15554044	chr8	1649853	DLGAP2;DLGAP2	NM_004745;NM_001277161		Unclassified_Cell_type_specific	S_Shore	3'UTR;3'UTR	-0.165928	2.87453e-12	2.91115e-09
cg26501026	chr8	22561238			chr8:22561043-22561043		Island		-0.138494	2.8775e-12	2.91115e-09
cg13036702	chr11	94799727	SFRS2B	NM_032102			N_Shore	TSS1500	-0.12972	2.87954e-12	2.91115e-09
cg22763586	chr8	1649868	DLGAP2	NM_004745		Unclassified_Cell_type_specific	S_Shore	3'UTR	-0.204278	2.89186e-12	2.92009e-09
cg02493211	chr11	118781633	BCL9L	NM_182557		Unclassified_Cell_type_specific	Island	TSS200	-0.201748	2.8979e-12	2.92266e-09
cg17055821	chr17	30669476	C17orf75	NM_022344		Promoter_Associated	S_Shore	TSS1500	-0.172221	2.90802e-12	2.92936e-09
cg07448319	chr3	40547217	ZNF620;ZNF620	NR_024114;NM_175888		Promoter_Associated	N_Shore	TSS1500;TSS1500	-0.131973	2.91528e-12	2.93316e-09
cg16343272	chr12	56694667	CS	NM_004077			S_Shore	TSS1500	-0.133989	2.92554e-12	2.93811e-09
cg17127823	chr8	71520941	TRAM1	NM_014294		Promoter_Associated	S_Shore	TSS1500	-0.122288	2.92719e-12	2.93811e-09
cg12013321	chr6	53410182	GCLC	NM_001498			S_Shore	TSS1500	-0.11581	2.97507e-12	2.97904e-09
cg18034295	chr22	42475135	C22orf32;FAM109B	NM_033318;NM_001002034		Promoter_Associated	N_Shore	TSS1500;3'UTR	-0.167321	3.001e-12	3.00143e-09
cg17277828	chr19	19483691					OpenSea		-0.108477	3.00834e-12	3.0052e-09
cg17100943	chr19	6459300	SLC25A23	NM_024103		Promoter_Associated	Island	Body	-0.223182	3.01417e-12	3.00744e-09
cg11642898	chr9	15422237	SNAPC3	NM_001039697			N_Shore	TSS1500	-0.150354	3.08032e-12	3.06615e-09
cg23657639	chr16	88852273	FAM38A	NM_001142864			Island	TSS1500	-0.115022	3.17026e-12	3.14589e-09
cg02608963	chr16	46878553					Island		-0.183474	3.17165e-12	3.14589e-09
cg24240870	chr17	28803927	GOSR1;GOSR1;GOSR1	NM_004871;NM_001007024;NM_001007025		Promoter_Associated	N_Shore	TSS1500;TSS1500;TSS1500	-0.108489	3.19929e-12	3.16956e-09
cg09350411	chr7	157667935	PTPRN2;PTPRN2;PTPRN2	NM_002847;NM_130842;NM_130843		Unclassified_Cell_type_specific	N_Shore	Body;Body;Body	-0.260802	3.22887e-12	3.19134e-09
cg03434624	chr12	123380883	VPS37B	NM_024667		Promoter_Associated	Island	TSS200	-0.131221	3.23394e-12	3.19259e-09
cg14120147	chr11	57194091	SLC43A3;SLC43A3;SLC43A3;SLC43A3;SLC43A3	NM_014096;NM_001278206;NM_001278201;NM_199329;NM_017611		Promoter_Associated	N_Shore	5'UTR;5'UTR;5'UTR;5'UTR;5'UTR	-0.157897	3.26171e-12	3.21623e-09
cg02834747	chr17	72667279	RAB37;RAB37	NM_175738;NM_175738		Unclassified_Cell_type_specific	Island	5'UTR;1stExon	-0.20931	3.26952e-12	3.21862e-09
cg12979807	chr2	55497079	MTIF2;MTIF2	NM_001005369;NM_002453		Promoter_Associated	S_Shore	TSS1500;TSS1500	-0.192565	3.27179e-12	3.21862e-09
cg01517680	chr16	49499006				Unclassified	Island		-0.278332	3.28188e-12	3.22476e-09
cg19893439	chr12	56617730	OBFC2B	NM_024068		Promoter_Associated	N_Shore	TSS1500	-0.222184	3.34397e-12	3.28193e-09
cg03391657	chr1	121260690	LOC647121	NR_003955		Unclassified_Cell_type_specific	N_Shore	TSS1500	-0.224314	3.37192e-12	3.30551e-09
cg08373212	chr22	38669477	TMEM184B;TMEM184B;TMEM184B	NM_001195071;NM_012264;NM_001195072		Promoter_Associated	S_Shore	TSS1500;TSS1500;TSS1500	-0.224962	3.38224e-12	3.31176e-09
cg05191313	chr5	118747345				Unclassified	OpenSea		-0.12149	3.41763e-12	3.34251e-09
cg10991836	chr9	80264250	GNA14	NM_004297			S_Shore	TSS1500	-0.217633	3.4377e-12	3.35823e-09
cg25970491	chr22	19279922	CLTCL1;CLTCL1	NM_007098;NM_001835		Promoter_Associated	S_Shore	TSS1500;TSS1500	-0.148095	3.45365e-12	3.3699e-09
cg07211044	chr8	60032983	TOX	NM_014729		Promoter_Associated	S_Shore	TSS1500	-0.233002	3.4841e-12	3.39173e-09
cg01713272	chr18	12911711				Unclassified_Cell_type_specific	Island		-0.14179	3.49213e-12	3.39561e-09
cg20447114	chr15	42067467	MAPKBP1;MAPKBP1;MAPKBP1;MAPKBP1;MAPKBP1	NM_001128608;NM_014994;NM_001265611;NR_049762;NR_049761		Promoter_Associated	S_Shore	5'UTR;5'UTR;5'UTR;Body;Body	-0.156705	3.5113e-12	3.4103e-09
cg26697125	chr2	128569513	WDR33;WDR33;WDR33	NM_001006623;NM_001006622;NM_018383		Promoter_Associated	S_Shore	TSS1500;TSS1500;TSS1500	-0.127638	3.54789e-12	3.43889e-09
cg25579419	chr1	33220450	KIAA1522	NM_020888	chr1:33220297-33220297	Promoter_Associated	S_Shore	Body	-0.103447	3.54892e-12	3.43889e-09
cg19884658	chr1	6664268	KLHL21	NM_014851		Promoter_Associated	S_Shore	TSS1500	-0.163976	3.56161e-12	3.44721e-09
cg06002197	chr16	81039458	CENPN;CENPN;CENPN;C16orf61	NM_001100624;NM_018455;NM_001100625;NM_020188			N_Shore	TSS1500;TSS1500;TSS1500;5'UTR	-0.168586	3.57455e-12	3.45576e-09
cg18588024	chr17	47645609				Unclassified	Island		-0.13897	3.57998e-12	3.45703e-09
cg14039865	chr20	30326367	TPX2	NM_012112			N_Shore	TSS1500	-0.164574	3.66254e-12	3.53269e-09
cg07921738	chr19	34662778	LSM14A;LSM14A	NM_001114093;NM_015578		Promoter_Associated	N_Shore	TSS1500;TSS1500	-0.110126	3.68268e-12	3.54804e-09
cg03278734	chr19	48824219	CCDC114	NM_144577			N_Shore	TSS1500	-0.116414	3.69759e-12	3.55833e-09
cg27603069	chr11	65123374	TIGD3	NM_145719		Promoter_Associated	Island	Body	-0.132389	3.70732e-12	3.56361e-09
cg21885995	chr17	74069256	SRP68	NM_014230		Promoter_Associated	N_Shore	TSS1500	-0.156615	3.71505e-12	3.56696e-09
cg11088051	chr12	98986792	SLC25A3;SLC25A3;SLC25A3	NM_213611;NM_005888;NM_002635		Promoter_Associated	N_Shore	TSS1500;TSS1500;TSS1500	-0.115891	3.73147e-12	3.57605e-09
cg12746496	chr11	64808126	SAC3D1	NM_013299		Promoter_Associated	N_Shore	TSS1500	-0.188993	3.73303e-12	3.57605e-09
cg07131742	chr11	66112880	B3GNT1;BRMS1;BRMS1	NM_006876;NM_001024957;NM_015399		Promoter_Associated	N_Shore	3'UTR;TSS1500;TSS1500	-0.156207	3.7512e-12	3.58528e-09
cg10066871	chr1	148527071	NBPF25P	NR_104217			OpenSea	Body	-0.108199	3.80354e-12	3.62904e-09
cg20277250	chr5	74061999	NSA2;GFM2;GFM2;GFM2	NM_014886;NM_032380;NM_170681;NM_170691			N_Shore	TSS1500;5'UTR;5'UTR;5'UTR	-0.106459	3.81996e-12	3.63445e-09
cg11316100	chr20	35233380	C20orf24;C20orf24;C20orf24	NM_018840;NR_026562;NM_199483		Unclassified	N_Shore	TSS1500;TSS1500;TSS1500	-0.144409	3.87205e-12	3.67569e-09
cg13322464	chr6	24774713	GMNN;GMNN;GMNN;GMNN	NM_015895;NM_001251990;NM_001251989;NM_001251991			N_Shore	TSS1500;TSS1500;TSS1500;TSS1500	-0.203167	3.88607e-12	3.68483e-09
cg20532450	chr15	59042728	ADAM10	NM_001110			S_Shore	TSS1500	-0.18223	3.90298e-12	3.69253e-09
cg23934955	chr8	145024939	PLEC1;PLEC1;PLEC1;PLEC1;PLEC1	NM_201380;NM_000445;NM_201380;NM_201378;NM_201379			Island	5'UTR;Body;1stExon;Body;Body	-0.142215	3.96182e-12	3.73978e-09
cg20280170	chr1	29101609			chr1:29101544-29101544	Unclassified_Cell_type_specific	N_Shore		-0.118324	4.05899e-12	3.82291e-09
cg05511285	chr3	12917593			chr3:12917586-12917586	Unclassified_Cell_type_specific	Island		-0.122558	4.08967e-12	3.8475e-09
cg10143731	chr1	171453943	BAT2L2	NM_015172			N_Shore	TSS1500	-0.154779	4.29586e-12	4.01451e-09
cg17353890	chr1	149908753	MTMR11;MTMR11;MTMR11	NM_181873;NM_001145862;NM_001145862			OpenSea	TSS1500;1stExon;5'UTR	-0.14699	4.32336e-12	4.03571e-09
cg27463004	chr22	39716675	RPL3;RPL3	NM_001033853;NM_000967			S_Shore	TSS1500;TSS1500	-0.11538	4.35523e-12	4.06095e-09
cg04885759	chr3	49170498	LAMB2;LAMB2	NM_002292;NM_002292		Unclassified	OpenSea	1stExon;5'UTR	-0.270215	4.42308e-12	4.11964e-09
cg26775604	chr6	26235671	HIST1H1D	NM_005320			OpenSea	TSS1500	-0.171131	4.4432e-12	4.13021e-09
cg08647727	chr12	31812705	C12orf72;C12orf72;C12orf72;C12orf72	NM_001135863;NM_173802;NM_001135864;NM_001135863		Promoter_Associated	OpenSea	1stExon;5'UTR;5'UTR;5'UTR	-0.111145	4.44426e-12	4.13021e-09
cg02596089	chr19	47759400	CCDC9	NM_015603		Promoter_Associated	N_Shore	TSS1500	-0.227896	4.45598e-12	4.13653e-09
cg03260799	chr11	66444738	RBM4B	NM_031492		Promoter_Associated	N_Shore	5'UTR	-0.122624	4.46322e-12	4.13746e-09
cg04774597	chr15	69744390	RPLP1;RPLP1	NM_213725;NM_001003		Promoter_Associated	N_Shore	TSS1500;TSS1500	-0.203781	4.48605e-12	4.14666e-09
cg03464655	chr2	165811982	SLC38A11;SLC38A11	NM_173512;NM_173512			OpenSea	1stExon;5'UTR	-0.148765	4.48664e-12	4.14666e-09
cg11326429	chr17	79827632	ARHGDIA	NM_004309		Promoter_Associated	Island	Body	-0.183622	4.60406e-12	4.24529e-09
cg17741866	chr14	73494242	ZFYVE1;ZFYVE1	NM_021260;NM_001281734		Promoter_Associated	S_Shore	TSS1500;TSS1500	-0.127133	4.61085e-12	4.24529e-09
cg24613558	chr17	65471347	PITPNC1;PITPNC1	NM_181671;NM_012417	chr17:65471347-65471347	Promoter_Associated	OpenSea	Body;Body	-0.155866	4.61357e-12	4.24529e-09
cg23545098	chr16	3931415	CREBBP;CREBBP	NM_004380;NM_001079846	chr16:3931357-3931357		Island	TSS1500;TSS1500	-0.132094	4.65107e-12	4.27044e-09
cg14089436	chr9	20624421					S_Shelf		-0.154899	4.72619e-12	4.32995e-09
cg14409823	chr1	121260727	LOC647121	NR_003955		Unclassified_Cell_type_specific	N_Shore	TSS200	-0.133227	4.73609e-12	4.33429e-09
cg02955348	chr3	101546408	NXPE3;NXPE3;NFKBIZ	NM_001134456;NM_145037;NM_001005474		Promoter_Associated	OpenSea	3'UTR;3'UTR;TSS1500	-0.114122	4.75058e-12	4.34283e-09
cg11758055	chr8	97248398	UQCRB;UQCRB;UQCRB;UQCRB	NM_001199975;NM_006294;NM_001254752;NR_045639			OpenSea	TSS1500;TSS1500;TSS1500;TSS1500	-0.186014	4.77048e-12	4.34771e-09
cg05084793	chr14	91977571	SMEK1	NM_032560		Promoter_Associated	S_Shore	TSS1500	-0.159733	4.77145e-12	4.34771e-09
cg01121022	chr14	104338788				Unclassified	OpenSea		-0.117054	4.77671e-12	4.34779e-09
cg13443797	chr7	50133024	ZPBP;ZPBP	NM_001159878;NM_007009		Promoter_Associated_Cell_type_specific	S_Shore	TSS200;TSS200	-0.103741	4.83944e-12	4.40012e-09
cg13392022	chr1	154600693	ADAR	NM_001025107		Promoter_Associated	S_Shore	TSS1500	-0.174449	4.85972e-12	4.40901e-09
cg16694639	chr10	89264116	MINPP1	NM_004897		Promoter_Associated	N_Shore	TSS200	-0.181789	4.88081e-12	4.42337e-09
cg13219226	chr9	37905213	SLC25A51;SLC25A51;SLC25A51	NM_033412;NR_024873;NR_024872		Promoter_Associated	S_Shore	TSS1500;TSS1500;TSS1500	-0.103636	4.97343e-12	4.49761e-09
cg02884181	chr5	158689508	UBLCP1	NM_145049			N_Shore	TSS1500	-0.267705	5.01094e-12	4.52666e-09
cg02889394	chr2	101618129	RPL31;RPL31;RPL31	NM_001099693;NM_001098577;NM_000993			N_Shore	TSS1500;TSS1500;TSS1500	-0.140465	5.04107e-12	4.54898e-09
cg11798891	chr8	143485435	TSNARE1	NM_145003			Island	TSS1500	-0.14396	5.04897e-12	4.55123e-09
cg08243909	chr3	15150017				Unclassified	OpenSea		-0.105247	5.09274e-12	4.58174e-09
cg00362604	chr6	39083194	SAYSD1;SAYSD1	NM_001304793;NM_018322		Promoter_Associated	S_Shore	TSS1500;TSS1500	-0.10052	5.09373e-12	4.58174e-09
cg01594262	chr19	38806145	YIF1B;YIF1B;YIF1B;YIF1B;YIF1B;YIF1B	NM_001039671;NM_001145462;NM_001039672;NM_001145461;NM_001039673;NM_001145463		Promoter_Associated	N_Shore	Body;5'UTR;Body;Body;Body;Body	-0.105115	5.12946e-12	4.60402e-09
cg14093335	chr11	122774914	C11orf63;C11orf63	NM_024806;NM_199124			OpenSea	Body;Body	-0.13383	5.14611e-12	4.61403e-09
cg17465752	chr8	22561149			chr8:22561043-22561043		Island		-0.186513	5.16339e-12	4.61746e-09
cg12120359	chr14	65006041	HSPA2	NM_021979			N_Shore	TSS1500	-0.124986	5.16642e-12	4.61746e-09
cg25136988	chr6	31649623	LY6G5C	NM_025262		Promoter_Associated	N_Shore	TSS1500	-0.134165	5.20053e-12	4.64301e-09
cg23473694	chr13	111805314	ARHGEF7;ARHGEF7;ARHGEF7;ARHGEF7;LOC101060553	NM_003899;NM_001113512;NM_001113511;NM_145735;NR_120398		Promoter_Associated	N_Shore	TSS1500;Body;Body;Body;Body	-0.143526	5.24832e-12	4.66598e-09
cg08879216	chr9	102862132	INVS;INVS;ERP44;INVS	NM_014425;NM_183245;NM_015051;NR_051962		Promoter_Associated	S_Shore	5'UTR;5'UTR;TSS1500;Body	-0.139464	5.24847e-12	4.66598e-09
cg22424444	chr11	1331736	LOC255512;TOLLIP	NR_029409;NM_019009		Unclassified	S_Shore	Body;TSS1500	-0.233787	5.2907e-12	4.68863e-09
cg03220054	chr2	20252767	LAPTM4A	NM_014713			S_Shore	TSS1500	-0.100193	5.30573e-12	4.69291e-09
cg23656213	chr20	25177389	ENTPD6;ENTPD6	NM_001247;NM_001114089		Promoter_Associated	S_Shore	5'UTR;Body	-0.137182	5.31346e-12	4.69291e-09
cg19658332	chr22	39097857	JOSD1	NM_014876			S_Shore	TSS1500	-0.161392	5.31754e-12	4.69291e-09
cg09862440	chr7	100965709	RABL5;RABL5;RABL5;RABL5	NM_022777;NM_001130821;NM_001130820;NM_001130822		Promoter_Associated	S_Shore	TSS1500;TSS1500;TSS1500;TSS1500	-0.184638	5.37835e-12	4.73633e-09
cg12119997	chr1	174968142	CACYBP;CACYBP	NM_001007214;NM_014412			N_Shore	TSS1500;TSS1500	-0.154062	5.49891e-12	4.82228e-09
cg23874746	chr2	183387015	PDE1A;PDE1A	NM_005019;NM_001003683			OpenSea	1stExon;Body	-0.27767	5.55789e-12	4.86385e-09
cg06493154	chr6	42859023	C6orf226	NM_001008739		Promoter_Associated	S_Shore	TSS1500	-0.219124	5.59605e-12	4.88198e-09
cg21846790	chr16	4666047	FAM100A	NM_145253		Promoter_Associated	Island	TSS1500	-0.106518	5.75579e-12	5.01613e-09
cg02304233	chr1	147070522	BCL9	NM_004326			N_Shore	5'UTR	-0.123215	5.76745e-12	5.01831e-09
cg04085339	chr1	174967695	CACYBP;CACYBP	NM_014412;NM_001007214		Promoter_Associated_Cell_type_specific	N_Shore	TSS1500;TSS1500	-0.174578	5.77024e-12	5.01831e-09
cg10376286	chr1	116710606				Promoter_Associated	N_Shore		-0.112648	5.77696e-12	5.01897e-09
cg08648241	chr18	55289825	NARS	NM_004539			S_Shore	TSS1500	-0.157142	5.78693e-12	5.02244e-09
cg03468072	chr12	39539422					Island		-0.105658	5.80807e-12	5.03558e-09
cg22719623	chr6	154360732	OPRM1;OPRM1;OPRM1;OPRM1;OPRM1;OPRM1;OPRM1;OPRM1;OPRM1;OPRM1;OPRM1;OPRM1	NM_001145286;NM_001145282;NM_001145281;NM_001145283;NM_001008505;NM_001145285;NM_001008503;NM_001145284;NM_001145280;NM_001008504;NM_001145279;NM_000914			Island	1stExon;1stExon;Body;1stExon;1stExon;1stExon;1stExon;1stExon;5'UTR;1stExon;Body;1stExon	-0.10463	5.84647e-12	5.06365e-09
cg04049626	chr1	42801752	FOXJ3;FOXJ3;FOXJ3;FOXJ3	NM_001198851;NM_001198852;NM_014947;NM_001198850			S_Shore	TSS1500;TSS1500;TSS1500;TSS1500	-0.160867	5.86134e-12	5.0713e-09
cg14921166	chr1	219347989	LYPLAL1;LYPLAL1-AS1;LYPLAL1;LYPLAL1;LYPLAL1;LYPLAL1	NM_001300772;NR_038845;NM_138794;NM_001300770;NM_001300769;NM_001300771		Promoter_Associated	S_Shore	TSS1500;TSS1500;Body;Body;Body;5'UTR	-0.133184	5.89693e-12	5.09224e-09
cg05090695	chr11	2907670	CDKN1C;CDKN1C;CDKN1C	NM_000076;NM_001122631;NM_001122630			Island	TSS1500;TSS1500;TSS1500	-0.137803	5.90262e-12	5.09224e-09
cg04375683	chr19	52692431	PPP2R1A	NM_014225			N_Shore	TSS1500	-0.181714	5.90373e-12	5.09224e-09
cg17632777	chr17	73402767	GRB2;GRB2	NM_002086;NM_203506			S_Shore	TSS1500;TSS1500	-0.190573	5.94403e-12	5.11832e-09
cg05752393	chr18	43418829	SIGLEC15	NM_213602			Island	Body	-0.203721	5.94615e-12	5.11832e-09
cg20476388	chr8	107460009	OXR1;OXR1;OXR1	NM_001198532;NM_018002;NM_001198533			OpenSea	TSS200;Body;Body	-0.23866	5.9663e-12	5.13041e-09
cg13718729	chr9	140056619	GRIN1;GRIN1;GRIN1	NM_000832;NM_007327;NM_021569			Island	Body;Body;Body	-0.17921	6.04792e-12	5.18997e-09
cg11335730	chr21	45769851					OpenSea		-0.133922	6.09733e-12	5.22703e-09
cg18751702	chr15	93353951					S_Shore		-0.137498	6.11871e-12	5.23803e-09
cg02734505	chr12	54763081	ZNF385A;ZNF385A;ZNF385A	NM_001130968;NM_015481;NM_001130967		Unclassified	Island	3'UTR;3'UTR;3'UTR	-0.250222	6.14189e-12	5.24383e-09
cg08274637	chr13	51417923	DLEU7	NM_198989			Island	TSS200	-0.214689	6.22888e-12	5.30731e-09
cg05315334	chr13	113656212	MCF2L;MCF2L	NM_001112732;NM_024979		Unclassified_Cell_type_specific	Island	Body;Body	-0.150009	6.29121e-12	5.35498e-09
cg23034362	chr1	3200586	PRDM16;PRDM16	NM_022114;NM_199454		Unclassified	N_Shelf	Body;Body	-0.106362	6.3244e-12	5.37779e-09
cg25563187	chr13	115046058	UPF3A;UPF3A	NM_080687;NM_023011		Promoter_Associated_Cell_type_specific	N_Shore	TSS1500;TSS1500	-0.266669	6.34459e-12	5.3895e-09
cg22344709	chr20	62451399	ZBTB46-AS1	NR_110081			OpenSea	Body	-0.203162	6.39678e-12	5.42834e-09
cg24620905	chr1	149908781	MTMR11;MTMR11;MTMR11	NM_001145862;NM_001145862;NM_181873			OpenSea	5'UTR;1stExon;TSS1500	-0.11807	6.41967e-12	5.44228e-09
cg00244308	chr2	220253656	DNPEP	NM_012100			S_Shore	TSS1500	-0.13432	6.43663e-12	5.45115e-09
cg01158220	chr2	136498966	UBXN4	NM_014607		Promoter_Associated	N_Shore	TSS1500	-0.118487	6.44763e-12	5.45497e-09
cg06904938	chr1	151320381	RFX5;RFX5	NM_000449;NM_001025603			S_Shore	TSS1500;TSS1500	-0.128851	6.57445e-12	5.55667e-09
cg23051349	chr14	104094779	KLC1;KLC1;KLC1	NM_005552;NM_182923;NM_001130107			Island	TSS1500;TSS1500;TSS1500	-0.106461	6.60575e-12	5.57751e-09
cg17346914	chr4	68411914	CENPC	NM_001812			S_Shore	TSS1500	-0.152967	6.67244e-12	5.62252e-09
cg23005885	chr15	90543450	ZNF710	NM_198526			Island	TSS1500	-0.219525	6.69587e-12	5.63479e-09
cg24657523	chr15	48470754	MYEF2	NM_016132		Promoter_Associated	S_Shore	TSS200	-0.140389	6.70042e-12	5.63479e-09
cg05546296	chr3	50376006	RASSF1;RASSF1;RASSF1;RASSF1	NM_170713;NM_170712;NM_170714;NM_007182			N_Shore	TSS1500;TSS1500;Body;Body	-0.17233	6.72122e-12	5.64663e-09
cg21143551	chr6	146057601	EPM2A;EPM2A;LOC100507557	NM_001018041;NM_005670;NR_038246			S_Shore	TSS1500;TSS1500;Body	-0.129612	6.76549e-12	5.67248e-09
cg06259050	chr4	122790713	BBS7;BBS7	NM_018190;NM_176824			N_Shore	Body;Body	-0.235517	6.80736e-12	5.70189e-09
cg14782678	chr17	7339721	TMEM102	NM_178518		Promoter_Associated	N_Shore	Body	-0.1929	7.00039e-12	5.84029e-09
cg06438976	chr8	107460021	OXR1;OXR1;OXR1	NM_001198532;NM_018002;NM_001198533			OpenSea	TSS200;Body;Body	-0.220163	7.10647e-12	5.91704e-09
cg10052118	chr17	53499747	MMD	NM_012329		Promoter_Associated	S_Shore	TSS1500	-0.117054	7.20799e-12	5.99545e-09
cg05910353	chr4	4250740	TMEM128;TMEM128;TMEM128	NM_001297551;NM_001297552;NM_032927			S_Shore	TSS1500;TSS1500;TSS1500	-0.192491	7.23262e-12	6.00422e-09
cg16473733	chr20	17512340	BFSP1;BFSP1;BFSP1;BFSP1;BFSP1	NM_001195;NM_001161705;NM_001278607;NM_001278606;NM_001278608			S_Shore	TSS1500;Body;Body;5'UTR;5'UTR	-0.101782	7.2512e-12	6.0137e-09
cg03539340	chr20	42218758	IFT52	NM_016004		Promoter_Associated	N_Shore	TSS1500	-0.163416	7.29486e-12	6.04394e-09
cg03916318	chr12	53399350	EIF4B;EIF4B	NM_001417;NM_001300821			N_Shore	TSS1500;TSS1500	-0.13296	7.3055e-12	6.04679e-09
cg06917617	chr1	207818818	CR1L	NM_175710		Unclassified	Island	Body	-0.208626	7.31861e-12	6.05044e-09
cg07870378	chr16	4665298	FAM100A	NM_145253		Promoter_Associated	Island	TSS1500	-0.130036	7.3243e-12	6.05044e-09
cg19008597	chr12	25102431	BCAT1	NM_005504		Promoter_Associated	S_Shore	TSS200	-0.104841	7.36002e-12	6.07397e-09
cg10364249	chr1	27901698	AHDC1	NM_001029882		Unclassified	Island	5'UTR	-0.199975	7.37043e-12	6.07659e-09
cg25629768	chr19	2428567	LMNB2;TIMM13	NM_032737;NM_012458			Island	3'UTR;TSS1500	-0.192018	7.42508e-12	6.11446e-09
cg07450086	chr3	150320765	SELT	NM_016275		Unclassified	N_Shore	TSS1500	-0.126132	7.4614e-12	6.12982e-09
cg06710212	chr9	131181944	CERCAM;CERCAM;MIR1268A	NM_016174;NM_001286760;NR_031672		Unclassified	N_Shore	TSS1500;5'UTR;Body	-0.110472	7.46418e-12	6.12982e-09
cg11288801	chr19	1406661	DAZAP1;DAZAP1	NM_170711;NM_018959			N_Shore	TSS1500;TSS1500	-0.237799	7.49393e-12	6.14601e-09
cg04289045	chr1	3775105	KIAA0562;DFFB	NM_014704;NM_004402		Promoter_Associated	Island	TSS1500;Body	-0.1606	7.52539e-12	6.15014e-09
cg10150518	chr1	24741677	STPG1;STPG1;STPG1;NIPAL3;STPG1	NM_178122;NM_001199014;NM_001199013;NM_020448;NM_001199012		Promoter_Associated	N_Shore	TSS1500;TSS1500;TSS1500;TSS1500;TSS200	-0.236052	7.52847e-12	6.15014e-09
cg03928961	chr3	196693980	PIGZ	NM_025163			Island	5'UTR	-0.249448	7.53284e-12	6.15014e-09
cg06023661	chr6	32164801	NOTCH4	NM_004557			S_Shore	Body	-0.144508	7.6089e-12	6.20018e-09
cg20442697	chr7	102553432	LRRC17;FBXL13;LRRC17;LRRC17;LRRC17;FBXL13	NM_005824;NM_145032;NM_001031692;NM_005824;NM_001031692;NM_001111038			OpenSea	5'UTR;Body;5'UTR;1stExon;1stExon;Body	-0.200518	7.68243e-12	6.25403e-09
cg03559942	chr11	62521055	ZBTB3	NM_024784		Promoter_Associated	N_Shore	Body	-0.126519	7.84174e-12	6.37137e-09
cg21488846	chr5	55778065	LOC102467147	NR_104664		Unclassified	S_Shore	TSS1500	-0.141023	7.86452e-12	6.38371e-09
cg00980410	chr17	35969926	SYNRG;SYNRG;SYNRG;SYNRG;SYNRG;SYNRG;SYNRG	NM_001163547;NM_007247;NM_001163545;NM_080550;NM_198882;NM_001163544;NM_001163546		Promoter_Associated	S_Shore	TSS1500;TSS1500;TSS1500;TSS1500;TSS1500;TSS1500;TSS1500	-0.101465	7.89488e-12	6.40217e-09
cg17415033	chr6	157009149				Promoter_Associated	S_Shore		-0.112269	7.94217e-12	6.42192e-09
cg19887750	chr18	47813174	CXXC1;CXXC1	NM_001101654;NM_014593			N_Shore	Body;Body	-0.168403	7.95336e-12	6.42471e-09
cg00123478	chr4	10458165	ZNF518B	NM_053042			Island	5'UTR	-0.187654	8.04168e-12	6.47745e-09
cg06634862	chr4	54457645	LNX1;LNX1	NM_001126328;NM_001126328			OpenSea	5'UTR;1stExon	-0.190413	8.0843e-12	6.50554e-09
cg01959123	chr15	65197576				Unclassified	N_Shore		-0.113213	8.11768e-12	6.52615e-09
cg18530324	chr18	46064992	KIAA0427;KIAA0427	NM_001142397;NM_014772			N_Shore	TSS1500;TSS1500	-0.104934	8.12914e-12	6.52836e-09
cg00839584	chr2	113542091	IL1A;IL1A	NM_000575;NM_000575			OpenSea	1stExon;5'UTR	-0.130524	8.151e-12	6.53088e-09
cg01568522	chr12	51786038	GALNT6	NM_007210		Promoter_Associated	S_Shore	TSS1500	-0.180761	8.23739e-12	6.58458e-09
cg09141303	chr4	103998291	NHEDC2	NM_178833		Promoter_Associated	S_Shore	TSS200	-0.18493	8.2469e-12	6.58592e-09
cg03145924	chr1	90228473				Promoter_Associated	N_Shore		-0.111674	8.28008e-12	6.60614e-09
cg02072018	chr3	9884995	RPUSD3;RPUSD3	NM_001142547;NM_173659		Promoter_Associated	N_Shore	Body;Body	-0.169163	8.2975e-12	6.61375e-09
cg23100540	chr1	805554	FAM41C	NR_027055		Unclassified_Cell_type_specific	Island	Body	-0.103189	8.37733e-12	6.67105e-09
cg24795825	chr15	79164541	MORF4L1;MORF4L1	NM_206839;NM_006791			N_Shore	TSS1500;TSS1500	-0.379006	8.42936e-12	6.70613e-09
cg25150243	chr15	50474159	SLC27A2;SLC27A2	NM_001159629;NM_003645		Promoter_Associated_Cell_type_specific	N_Shore	TSS1500;TSS1500	-0.133813	8.5226e-12	6.76749e-09
cg05220630	chr20	2451794	SNRPB;SNRPB	NM_198216;NM_003091		Promoter_Associated	S_Shore	TSS1500;TSS1500	-0.186842	8.67394e-12	6.87467e-09
cg08251399	chr2	31457608	EHD3	NM_014600		Promoter_Associated	Island	1stExon	-0.112694	8.74052e-12	6.92091e-09
cg04381474	chr1	100434874	SLC35A3;SLC35A3;SLC35A3	NM_001271685;NM_001271684;NM_012243		Promoter_Associated	N_Shore	TSS1500;TSS1500;TSS1500	-0.182604	8.80122e-12	6.95586e-09
cg20825168	chr5	132050793	KIF3A;KIF3A;KIF3A	NM_007054;NM_001300791;NM_001300792			OpenSea	Body;Body;Body	-0.133218	8.833e-12	6.97441e-09
cg00023919	chr11	66839191	RHOD	NM_014578		Unclassified	Island	3'UTR	-0.189648	8.84491e-12	6.97726e-09
cg09187007	chr1	3514990	MEGF6	NM_001409			S_Shelf	Body	-0.184651	8.92552e-12	7.02458e-09
cg02447879	chr17	79393682	BAHCC1	NM_001080519			Island	Body	-0.119853	8.92997e-12	7.02458e-09
cg15181151	chr6	150070149	PCMT1	NM_005389			N_Shore	TSS1500	-0.15039	8.96023e-12	7.04179e-09
cg26751513	chr16	1542910	TELO2	NM_016111		Unclassified	N_Shore	TSS1500	-0.163605	9.00166e-12	7.05791e-09
cg14429919	chr6	3054820					OpenSea		-0.26012	9.0037e-12	7.05791e-09
cg27363529	chr11	45825469	SLC35C1;SLC35C1;SLC35C1	NM_001145266;NM_018389;NM_001145265			N_Shore	TSS200;TSS1500;TSS200	-0.108789	9.00977e-12	7.05791e-09
cg14442492	chr5	95296150	ELL2	NM_012081	chr5:95295681-95295681	Promoter_Associated	N_Shore	Body	-0.107024	9.01435e-12	7.05791e-09
cg08314408	chr16	30457493	SEPHS2	NM_012248		Promoter_Associated	S_Shore	TSS1500	-0.138465	9.06616e-12	7.09187e-09
cg15441434	chr1	150898392	SETDB1;SETDB1;SETDB1	NM_001145415;NM_001243491;NM_012432			N_Shore	TSS1500;TSS1500;TSS1500	-0.165373	9.14137e-12	7.14404e-09
cg12151328	chr3	112709521	GTPBP8;GTPBP8	NM_138485;NM_014170		Promoter_Associated	N_Shore	TSS1500;TSS1500	-0.188164	9.16357e-12	7.15474e-09
cg16928454	chr4	55523124	KIT;KIT	NM_000222;NM_001093772			N_Shore	TSS1500;TSS1500	-0.199394	9.22565e-12	7.19652e-09
cg00337803	chr10	46983569				Unclassified	OpenSea		-0.137304	9.24724e-12	7.20667e-09
cg17499358	chr1	24476861				Unclassified	OpenSea		-0.143086	9.35631e-12	7.28492e-09
cg09043250	chr6	27831707	HIST1H2AL	NM_003511			N_Shore	TSS1500	-0.126179	9.4202e-12	7.32109e-09
cg27490387	chr6	26520793	HCG11	NR_026790			N_Shore	TSS1500	-0.112897	9.51614e-12	7.38881e-09
cg25022915	chr17	49243257	NME2;NME2;NME1-NME2;NME2;NME2	NM_002512;NM_001018138;NM_001018136;NM_001018137;NM_001018139		Promoter_Associated	N_Shore	TSS1500;TSS1500;Body;5'UTR;TSS1500	-0.171622	9.54407e-12	7.40366e-09
cg17365525	chr17	8114504	AURKB	NM_004217			S_Shore	TSS1500	-0.168689	9.64501e-12	7.47306e-09
cg00339319	chr1	223899845	CAPN2;CAPN2	NM_001748;NM_001146068		Promoter_Associated	N_Shore	TSS1500;Body	-0.101318	9.65132e-12	7.47306e-09
cg04682135	chr3	157260764	C3orf55;C3orf55;C3orf55;C3orf55	NM_001130001;NM_001099777;NM_001130002;NR_024016		Unclassified_Cell_type_specific	Island	TSS1500;TSS1500;TSS1500;TSS1500	-0.142703	9.68698e-12	7.48856e-09
cg09373102	chr16	30856600				Unclassified	OpenSea		-0.129715	9.68916e-12	7.48856e-09
cg12761144	chr13	107448853					OpenSea		-0.253014	9.72111e-12	7.50634e-09
cg00549574	chr17	74350942	PRPSAP1	NM_002766			S_Shore	TSS1500	-0.179999	9.82209e-12	7.57371e-09
cg09985043	chr17	56297005	MKS1;MKS1	NM_017777;NM_001165927		Promoter_Associated	S_Shore	TSS1500;TSS200	-0.128205	9.83507e-12	7.57371e-09
cg12324629	chr17	19771548	ULK2;ULK2	NM_014683;NM_001142610			N_Shore	TSS1500;TSS1500	-0.128081	9.85878e-12	7.58476e-09
cg23529755	chr18	44498234	PIAS2;PIAS2	NM_173206;NM_004671			S_Shore	TSS1500;TSS1500	-0.107377	9.91102e-12	7.61797e-09
cg26503223	chr2	198300831	SF3B1;SF3B1;SF3B1	NM_012433;NM_001005526;NM_001308824			S_Shore	TSS1500;TSS1500;TSS1500	-0.128229	9.92804e-12	7.62408e-09
cg13059651	chr2	178030129					OpenSea		-0.100701	1.01296e-11	7.76466e-09
cg03614916	chr18	22007271	IMPACT	NM_018439		Unclassified_Cell_type_specific	S_Shore	Body	-0.122185	1.02711e-11	7.85878e-09
cg13888070	chr3	169684056	LOC100128164;SEC62;LOC100128164	NR_024409;NM_003262;NR_027622		NonGene_Associated	N_Shore	Body;TSS1500;Body	-0.180226	1.03128e-11	7.8835e-09
cg20168080	chr17	73390964	GRB2;GRB2	NM_002086;NM_203506			OpenSea	5'UTR;5'UTR	-0.154018	1.03332e-11	7.89196e-09
cg17930194	chr9	124982834	LHX6;LHX6	NM_199160;NM_014368			Island	Body;Body	-0.247735	1.03501e-11	7.89765e-09
cg26337914	chr7	157461081	PTPRN2;PTPRN2;PTPRN2	NM_002847;NM_130842;NM_130843			OpenSea	Body;Body;Body	-0.264014	1.03616e-11	7.89929e-09
cg14969744	chr19	58220955	ZNF154;ZNF154;ZNF154	NM_001085384;NR_110974;NR_110975			S_Shore	TSS1500;TSS1500;TSS1500	-0.179739	1.03739e-11	7.89964e-09
cg08878450	chr1	36915864	OSCP1;OSCP1	NM_145047;NM_206837		Promoter_Associated	Island	1stExon;1stExon	-0.20909	1.03809e-11	7.89964e-09
cg04247135	chr19	59065500	CHMP2A;CHMP2A	NM_198426;NM_014453			N_Shore	Body;Body	-0.137524	1.04091e-11	7.91394e-09
cg10137601	chr5	42995597					S_Shore		-0.118447	1.04649e-11	7.93892e-09
cg19950606	chr17	76121276	TMC6;TMC6	NM_001127198;NM_007267		Unclassified	OpenSea	Body;Body	-0.185392	1.04703e-11	7.93892e-09
cg09585255	chr1	67389733	MIER1;WDR78;MIER1;MIER1;MIER1;MIER1;MIER1;WDR78;MIER1;MIER1	NM_001146112;NM_024763;NM_001077700;NM_001146110;NM_001146111;NM_001146113;NM_001077702;NM_207014;NM_020948;NM_001077703		Promoter_Associated	N_Shore	TSS1500;Body;TSS1500;TSS1500;TSS1500;TSS1500;TSS1500;Body;TSS1500;TSS1500	-0.111469	1.048e-11	7.93906e-09
cg04376887	chr16	88868839	CDT1	NM_030928		Unclassified_Cell_type_specific	N_Shore	TSS1500	-0.138855	1.07235e-11	8.09595e-09
cg01963623	chr22	18632433	USP18	NM_017414		Promoter_Associated	N_Shore	TSS1500	-0.223257	1.0761e-11	8.11534e-09
cg08447387	chr8	131369596	ASAP1	NM_018482			N_Shore	Body	-0.120996	1.0772e-11	8.11639e-09
cg22234712	chr8	96085385					Island		-0.187969	1.07911e-11	8.12346e-09
cg08331981	chr19	19626599	NDUFA13;TSSK6	NM_015965;NM_032037		Promoter_Associated	Island	TSS1500;TSS200	-0.170192	1.08073e-11	8.12841e-09
cg01411366	chr3	112012867	SLC9A10	NM_183061		Unclassified	OpenSea	5'UTR	-0.167307	1.08809e-11	8.16914e-09
cg22806229	chr17	1945954	OVCA2;DPH1	NM_080822;NM_001383		Promoter_Associated	S_Shore	Body;3'UTR	-0.141394	1.09182e-11	8.18254e-09
cg05339727	chr2	165812079	SLC38A11	NM_173512			OpenSea	TSS200	-0.145606	1.10466e-11	8.25666e-09
cg05439665	chr13	113656424	MCF2L;MCF2L	NM_001112732;NM_024979		Unclassified_Cell_type_specific	S_Shore	Body;Body	-0.20782	1.11063e-11	8.29392e-09
cg13473434	chr1	161196325	TOMM40L	NM_032174		Promoter_Associated	OpenSea	Body	-0.112052	1.12369e-11	8.3765e-09
cg23414580	chr4	4145323					Island		-0.213312	1.12665e-11	8.39111e-09
cg05057612	chr15	78556720	DNAJA4;DNAJA4	NM_001130182;NM_018602			Island	TSS1500;1stExon	-0.113278	1.15237e-11	8.56617e-09
cg11342437	chr13	47126328	LRCH1;LRCH1;LRCH1	NM_001164213;NM_015116;NM_001164211		Promoter_Associated	N_Shore	TSS1500;TSS1500;TSS1500	-0.193409	1.15238e-11	8.56617e-09
cg16116203	chr12	6876922	PTMS	NM_002824		Promoter_Associated	Island	Body	-0.194056	1.1536e-11	8.56617e-09
cg03407567	chr12	56545570	MYL6B	NM_002475		Promoter_Associated	N_Shore	TSS1500	-0.137981	1.15445e-11	8.56617e-09
cg10325507	chr12	120966256	COQ5	NM_032314		Promoter_Associated_Cell_type_specific	N_Shore	Body	-0.109002	1.17021e-11	8.66947e-09
cg19308930	chr19	44085527	PINLYP;PINLYP;PINLYP;PINLYP	NM_001193621;NM_001193622;NM_001193622;NM_001193621			OpenSea	Body;Body;ExonBnd;ExonBnd	-0.158692	1.17531e-11	8.6996e-09
cg14924160	chr13	41496235	SUGT1L1	NR_003365		Promoter_Associated	N_Shore	TSS1500	-0.172248	1.19243e-11	8.81854e-09
cg03851621	chr21	44528763	U2AF1;U2AF1;U2AF1	NM_006758;NM_001025203;NM_001025204		Promoter_Associated	S_Shore	TSS1500;TSS1500;TSS1500	-0.141554	1.19724e-11	8.84629e-09
cg18153869	chr1	53704641	MAGOH	NM_002370		Unclassified	Island	TSS1500	-0.148809	1.20746e-11	8.91395e-09
cg12469484	chr12	54813928	ITGA5;LOC102724050;LOC102724050;LOC102724050	NM_002205;NR_120488;NR_120487;NR_120486			S_Shore	TSS1500;Body;Body;Body	-0.117293	1.21169e-11	8.93733e-09
cg13421100	chr18	19191775	SNRPD1;SNRPD1	NM_006938;NM_001291916		Promoter_Associated	N_Shore	TSS1500;TSS1500	-0.296297	1.21807e-11	8.97654e-09
cg00842166	chr14	50358879	ARF6	NM_001663		Promoter_Associated	N_Shore	TSS1500	-0.102495	1.21947e-11	8.97896e-09
cg14881398	chr15	83681219	C15orf40;C15orf40;C15orf40;C15orf40;C15orf40;C15orf40;C15orf40	NM_001160115;NM_001160114;NM_001160113;NM_144597;NM_001160116;NR_027650;NR_027649			S_Shore	TSS1500;TSS1500;TSS1500;TSS1500;TSS1500;TSS1500;TSS1500	-0.112091	1.22159e-11	8.98674e-09
cg16316624	chr11	61159649	TMEM216	NM_016499		Unclassified	N_Shore	TSS1500	-0.135247	1.2236e-11	8.99363e-09
cg13348944	chr11	118047121	SCN2B	NM_004588			OpenSea	1stExon	-0.167808	1.2342e-11	9.06359e-09
cg13786766	chr3	141868995	TFDP2;TFDP2	NM_001178139;NM_001178138		Promoter_Associated	S_Shore	TSS1500;TSS1500	-0.118437	1.23883e-11	9.08203e-09
cg01502872	chr6	33173119	HSD17B8	NM_014234		Promoter_Associated	S_Shore	Body	-0.134546	1.23887e-11	9.08203e-09
cg00487984	chr7	150019973	LRRC61;LRRC61;ACTR3C	NM_023942;NM_001142928;NM_001164458		Promoter_Associated	Island	TSS1500;TSS1500;5'UTR	-0.174343	1.28417e-11	9.40593e-09
cg12852800	chr6	42896394	CNPY3	NM_006586		Promoter_Associated_Cell_type_specific	N_Shore	TSS1500	-0.102505	1.28576e-11	9.40938e-09
cg22481770	chr3	156324118					OpenSea		-0.131485	1.29132e-11	9.44179e-09
cg26677783	chr3	169684118	SEC62;LOC100128164;LOC100128164	NM_003262;NR_027622;NR_024409		NonGene_Associated	N_Shore	TSS1500;Body;Body	-0.189984	1.29853e-11	9.48627e-09
cg13169967	chr11	62573612	NXF1;NXF1	NM_006362;NM_001081491		Promoter_Associated	S_Shore	TSS1500;TSS1500	-0.162609	1.31525e-11	9.5816e-09
cg06579784	chr5	89704493	LOC731157;CETN3;CETN3;CETN3	NR_105024;NM_001297765;NM_001297768;NM_004365			N_Shore	TSS1500;Body;Body;Body	-0.133404	1.31662e-11	9.5816e-09
cg11940960	chr21	34913894	SON;GART;SON;GART;GART;GART	NM_138927;NM_175085;NM_032195;NM_001136005;NM_001136006;NM_000819			N_Shore	TSS1500;5'UTR;TSS1500;5'UTR;5'UTR;5'UTR	-0.115062	1.32261e-11	9.61205e-09
cg20288565	chr1	235805403	GNG4;GNG4;GNG4	NM_004485;NM_001098721;NM_001098722	chr1:235805098-235805098	Promoter_Associated	Island	5'UTR;5'UTR;5'UTR	-0.215342	1.32685e-11	9.63448e-09
cg24468890	chr1	32757294	HDAC1	NM_004964		Promoter_Associated	N_Shore	TSS1500	-0.116102	1.33547e-11	9.67626e-09
cg12648510	chr5	78365677	DMGDH;DMGDH;DMGDH;BHMT2;BHMT2	NM_013391;NR_104003;NR_104002;NM_001178005;NM_017614			Island	TSS200;TSS200;TSS200;Body;Body	-0.253523	1.3361e-11	9.67626e-09
cg23626733	chr1	2345398	PEX10;PEX10	NM_002617;NM_153818		Promoter_Associated	N_Shore	TSS1500;TSS1500	-0.182164	1.33721e-11	9.67626e-09
cg19898047	chr2	172751245	SLC25A12;SLC25A12	NM_003705;NR_047549		Promoter_Associated	S_Shore	TSS1500;TSS1500	-0.1009	1.3514e-11	9.74536e-09
cg26775866	chr5	159849193	PTTG1	NM_004219			S_Shore	5'UTR	-0.108895	1.36542e-11	9.83807e-09
cg10614623	chr14	35450111					N_Shore		-0.111892	1.37353e-11	9.87951e-09
cg23116899	chr6	42859010	C6orf226	NM_001008739		Promoter_Associated	S_Shore	TSS1500	-0.163871	1.37756e-11	9.8916e-09
cg10385089	chr1	52194608	OSBPL9;OSBPL9;OSBPL9;OSBPL9;OSBPL9;OSBPL9;OSBPL9	NM_148904;NM_148905;NM_148908;NM_148906;NM_024586;NM_148909;NM_148907			N_Shore	TSS1500;TSS1500;Body;5'UTR;Body;Body;TSS1500	-0.148712	1.38851e-11	9.96173e-09
cg09120312	chr5	133341431	VDAC1;VDAC1;VDAC1	NR_036625;NR_036624;NM_003374			Island	TSS1500;TSS1500;TSS1500	-0.11616	1.39952e-11	1.00321e-08
cg19291823	chr1	112162084	RAP1A;RAP1A;RAP1A	NM_001010935;NM_002884;NM_001291896			N_Shore	TSS1500;TSS1500;TSS1500	-0.141839	1.402e-11	1.00388e-08
cg13210467	chr7	99775443	STAG3;GPC2	NM_012447;NM_152742		Promoter_Associated	Island	TSS200;TSS1500	-0.143806	1.40284e-11	1.00388e-08
cg17211562	chr2	11886253	LPIN1	NM_145693		Promoter_Associated	Island	TSS1500	-0.147654	1.40559e-11	1.00499e-08
cg04500896	chr2	74775717	LOXL3	NM_032603			N_Shore	Body	-0.141627	1.41945e-11	1.0106e-08
cg11781091	chr20	2645434	IDH3B;IDH3B;IDH3B	NM_001258384;NM_006899;NM_174855			S_Shore	TSS1500;TSS1500;TSS1500	-0.164748	1.42467e-11	1.01346e-08
cg07196426	chr1	36042433	TFAP2E	NM_178548			Island	Body	-0.190076	1.43014e-11	1.01649e-08
cg15017982	chr11	1785723	CTSD;HCCA2	NM_001909;NM_053005			S_Shore	TSS1500;TSS1500	-0.126634	1.43697e-11	1.01962e-08
cg12550055	chr22	24890833	C22orf45;C22orf45;UPB1	NR_028484;NR_028483;NM_016327			Island	TSS200;TSS200;TSS1500	-0.11042	1.44727e-11	1.02606e-08
cg02165330	chr11	124542984	SIAE;SPA17	NM_170601;NM_017425			N_Shore	Body;TSS1500	-0.126154	1.44901e-11	1.02643e-08
cg13720868	chr18	12376199	AFG3L2	NM_006796		Promoter_Associated	N_Shore	Body	-0.133991	1.45544e-11	1.02924e-08
cg24664957	chr12	123381003	VPS37B	NM_024667		Promoter_Associated	S_Shore	TSS1500	-0.14076	1.45676e-11	1.02931e-08
cg07957656	chr3	169684124	SEC62;LOC100128164;LOC100128164	NM_003262;NR_027622;NR_024409		NonGene_Associated	N_Shore	TSS1500;Body;Body	-0.207363	1.47967e-11	1.04287e-08
cg05131488	chr7	14031822	ETV1;ETV1	NM_001163148;NM_001163149			S_Shore	TSS1500;TSS1500	-0.196339	1.48213e-11	1.04373e-08
cg01402814	chr16	30418374	ZNF771;ZNF771	NM_001142305;NM_016643		Promoter_Associated	N_Shore	TSS1500;TSS1500	-0.126166	1.50778e-11	1.05913e-08
cg25401874	chr12	53886067	MAP3K12	NM_006301		Unclassified_Cell_type_specific	N_Shore	5'UTR	-0.134706	1.52482e-11	1.06853e-08
cg19496772	chr13	76444798				Unclassified	OpenSea		-0.186251	1.5285e-11	1.06921e-08
cg17445812	chr3	36986805	TRANK1	NM_014831		Promoter_Associated	Island	TSS1500	-0.109603	1.55058e-11	1.08285e-08
cg16836311	chr1	25944712	MAN1C1	NM_020379			Island	1stExon	-0.182325	1.55425e-11	1.08452e-08
cg07567589	chr20	46130154	NCOA3;NCOA3;NCOA3;NCOA3	NM_006534;NM_181659;NM_001174088;NM_001174087			N_Shore	TSS1500;TSS1500;TSS1500;TSS1500	-0.122336	1.5573e-11	1.08574e-08
cg17773655	chr19	49244121	RASIP1	NM_017805			S_Shore	TSS200	-0.147504	1.56333e-11	1.08904e-08
cg02467858	chr15	99790901	TTC23;TTC23;TTC23;TTC23;TTC23;LRRC28;TTC23;TTC23	NM_001040659;NM_001040655;NM_001040657;NM_022905;NM_001040660;NM_144598;NM_001040658;NM_001040656			N_Shore	TSS1500;TSS1500;TSS1500;TSS1500;TSS1500;TSS1500;TSS1500;TSS1500	-0.247218	1.56512e-11	1.08939e-08
cg03737080	chr1	154956500	FLAD1;FLAD1	NM_201398;NM_025207			OpenSea	Body;1stExon	-0.100583	1.56918e-11	1.09131e-08
cg24174962	chr19	5720952	LONP1;LONP1;LONP1;LONP1;CATSPERD	NM_001276479;NR_076392;NM_004793;NM_001276480;NM_152784		Promoter_Associated	S_Shore	TSS1500;TSS1500;TSS1500;TSS1500;Body	-0.138736	1.57951e-11	1.09668e-08
cg10788301	chr17	4401722	SPNS2	NM_001124758			N_Shore	TSS1500	-0.102275	1.58618e-11	1.09995e-08
cg25936138	chr5	114193732					OpenSea		-0.122779	1.58684e-11	1.09995e-08
cg19380675	chr22	32808489	C22orf28	NM_014306		Promoter_Associated	S_Shore	TSS1500	-0.237767	1.59093e-11	1.10187e-08
cg19611570	chr7	102073548	ORAI2;ORAI2;ORAI2;ORAI2	NM_001271819;NM_032831;NM_001126340;NM_001271818		Promoter_Associated	N_Shore	TSS1500;TSS1500;TSS1500;TSS1500	-0.131151	1.59492e-11	1.1031e-08
cg09730349	chr14	90420579	C14orf143	NM_145231		Promoter_Associated	N_Shore	Body	-0.124137	1.59599e-11	1.1031e-08
cg06638023	chr19	59030102	ZBTB45	NM_032792			N_Shore	5'UTR	-0.133188	1.60325e-11	1.10585e-08
cg03268293	chr12	94070388	CRADD	NM_003805			N_Shore	TSS1500	-0.139442	1.60864e-11	1.10865e-08
cg25455811	chr5	77072789	TBCA	NM_004607		Promoter_Associated	S_Shore	TSS1500	-0.116711	1.62804e-11	1.12019e-08
cg18973628	chr11	94245350					N_Shore		-0.127316	1.64087e-11	1.12717e-08
cg04907244	chr7	22894795	SNORD93	NR_003075	chr7:22894313-22894313		S_Shore	TSS1500	-0.111705	1.64967e-11	1.13137e-08
cg07068761	chr14	77505182			chr14:77505083-77505083	Unclassified_Cell_type_specific	OpenSea		-0.14479	1.65557e-11	1.13446e-08
cg15182635	chr10	77165167	C10orf41;C10orf41	NR_024421;NR_024422	chr10:77165098-77165098	Unclassified_Cell_type_specific	Island	Body;Body	-0.278867	1.65995e-11	1.13446e-08
cg15447535	chr1	182808025	DHX9;DHX9	NM_001357;NR_033302		Promoter_Associated	N_Shore	TSS1500;TSS1500	-0.137357	1.66228e-11	1.13446e-08
cg08833432	chr20	60719824	PSMA7;SS18L1	NM_002792;NM_198935			S_Shore	TSS1500;Body	-0.122462	1.66365e-11	1.13447e-08
cg04592869	chr5	138740252	SPATA24	NM_194296		Promoter_Associated	S_Shore	TSS1500	-0.146779	1.67762e-11	1.14307e-08
cg16323609	chr3	48885591	PRKAR2A	NM_004157		Promoter_Associated	S_Shore	TSS1500	-0.11663	1.67916e-11	1.14319e-08
cg08643861	chr8	59465173	SDCBP;SDCBP;SDCBP;SDCBP;SDCBP	NM_001007068;NM_001007067;NM_001007070;NM_001007069;NM_005625			N_Shore	TSS1500;TSS1500;TSS1500;TSS1500;TSS1500	-0.120497	1.6939e-11	1.15198e-08
cg01001422	chr19	13135631	NFIX;NFIX;NFIX	NM_001271044;NM_001271043;NM_002501			Island	Body;Body;Body	-0.13088	1.69831e-11	1.15273e-08
cg04101002	chr5	176561952	NSD1;NSD1	NM_172349;NM_022455			S_Shore	5'UTR;5'UTR	-0.148206	1.69866e-11	1.15273e-08
cg24401022	chr17	53499749	MMD	NM_012329		Promoter_Associated	S_Shore	TSS1500	-0.115464	1.70216e-11	1.15324e-08
cg22237300	chr6	52171973					Island		-0.397106	1.70456e-11	1.15393e-08
cg00557430	chr14	90848490					N_Shore		-0.181774	1.7117e-11	1.15784e-08
cg00284129	chr20	62451032	ZBTB46-AS1	NR_110081		Unclassified_Cell_type_specific	OpenSea	Body	-0.184655	1.71688e-11	1.15991e-08
cg26879349	chr15	26109215	ATP10A	NM_024490			S_Shore	TSS1500	-0.22072	1.71753e-11	1.15991e-08
cg21056220	chr10	77871664	C10orf11;C10orf11;C10orf11	NM_001305581;NR_131178;NM_032024			N_Shore	Body;Body;Body	-0.100021	1.72135e-11	1.16156e-08
cg05013490	chr3	40547118	ZNF620;ZNF620;ZNF620	NM_001256167;NM_175888;NM_001256168			N_Shore	TSS1500;TSS1500;TSS1500	-0.109362	1.72568e-11	1.16355e-08
cg10924779	chr12	49111395	CCNT1	NM_001240		Promoter_Associated	S_Shore	TSS1500	-0.175762	1.73136e-11	1.16644e-08
cg24262469	chr3	156391694	TIPARP;LOC100287227	NM_015508;NR_027954		Promoter_Associated	N_Shore	TSS1500;Body	-0.144183	1.73277e-11	1.16646e-08
cg06600725	chr12	48690915					OpenSea		-0.105265	1.76333e-11	1.18608e-08
cg25614875	chr1	217263847	ESRRG;ESRRG;ESRRG	NM_206594;NM_206595;NM_001134285			S_Shore	TSS1500;TSS1500;5'UTR	-0.239917	1.78789e-11	1.20163e-08
cg00133847	chr9	26893343	CAAP1;CAAP1	NM_001167575;NM_024828		Unclassified	S_Shore	TSS1500;TSS1500	-0.105719	1.79746e-11	1.20614e-08
cg09392737	chr12	6999887				Promoter_Associated	N_Shore		-0.145827	1.8004e-11	1.20714e-08
cg23484899	chr1	244894365			chr1:244894306-244894306		Island		-0.131724	1.80928e-11	1.2102e-08
cg19101127	chr5	112196697	SRP19;SRP19;SRP19;SRP19;SRP19	NM_003135;NM_001204196;NM_001204194;NM_001204193;NM_001204199		Promoter_Associated	N_Shore	TSS200;TSS200;TSS200;TSS200;TSS200	-0.1718	1.81244e-11	1.21135e-08
cg26053892	chr8	127571288	FAM84B	NM_174911			S_Shore	TSS1500	-0.16614	1.83849e-11	1.22681e-08
cg06722282	chr10	105212680	CALHM2;CALHM2	NR_024552;NM_015916			S_Shore	TSS1500;TSS1500	-0.125911	1.84306e-11	1.22888e-08
cg06788278	chr1	178693891	RALGPS2	NM_152663			N_Shore	TSS1500	-0.108095	1.85226e-11	1.23331e-08
cg08363339	chr20	57618487	SLMO2	NM_016045		Promoter_Associated	S_Shore	TSS1500	-0.251298	1.85793e-11	1.23553e-08
cg08830672	chr16	67516286	ATP6V0D1	NM_004691			S_Shore	TSS1500	-0.145158	1.89255e-11	1.25546e-08
cg16347833	chr17	27917135	GIT1;GIT1	NM_001085454;NM_014030			S_Shore	TSS1500;TSS1500	-0.109414	1.89338e-11	1.25546e-08
cg09844336	chr19	52692516	PPP2R1A;PPP2R1A	NM_014225;NR_033500		Unclassified	N_Shore	TSS1500;TSS1500	-0.132474	1.91357e-11	1.26685e-08
cg03414300	chr1	53480355	SCP2;SCP2;SCP2;SCP2;SCP2;SCP2;SCP2	NM_001007099;NM_001007100;NM_001007250;NM_001193600;NM_001193599;NM_002979;NM_001193617		Unclassified	OpenSea	TSS1500;TSS1500;TSS1500;Body;Body;Body;Body	-0.109193	1.91558e-11	1.26718e-08
cg19717326	chr19	54370016	MYADM;MYADM;MYADM	NM_001020819;NM_138373;NM_001020820			N_Shore	TSS1500;TSS1500;5'UTR	-0.157327	1.92103e-11	1.26978e-08
cg00360939	chr7	17981008	SNX13	NM_015132			S_Shore	TSS1500	-0.216019	1.94174e-11	1.28026e-08
cg15542777	chr20	62288970	RTEL1;RTEL1;RTEL1;RTEL1;RTEL1-TNFRSF6B	NM_032957;NM_001283009;NM_001283010;NM_016434;NR_037882			Island	TSS200;TSS200;TSS200;TSS200;TSS200	-0.180779	1.95278e-11	1.28532e-08
cg11255208	chr17	42275334	ATXN7L3;ATXN7L3	NM_001098833;NM_020218		Promoter_Associated	N_Shore	Body;Body	-0.11568	1.98094e-11	1.30119e-08
cg22835435	chr19	51111185				Unclassified	Island		-0.145854	1.9969e-11	1.31065e-08
cg17709718	chr20	23332466	NXT1	NM_013248			S_Shore	5'UTR	-0.177313	2.00698e-11	1.31521e-08
cg02639181	chr2	8978042	KIDINS220	NM_020738		Promoter_Associated	S_Shore	TSS1500	-0.214207	2.01115e-11	1.31692e-08
cg11697038	chr1	27931284	AHDC1	NM_001029882			S_Shore	TSS1500	-0.166482	2.02315e-11	1.32375e-08
cg16523148	chr11	64901065	SYVN1;SYVN1	NM_032431;NM_172230			N_Shore	Body;Body	-0.135454	2.03003e-11	1.32618e-08
cg13619408	chr1	109756118	SARS	NM_006513		Promoter_Associated	N_Shore	TSS1500	-0.152954	2.04101e-11	1.33232e-08
cg02032559	chr18	33078287	INO80C;INO80C;INO80C	NM_001308064;NM_001098817;NM_194281		Promoter_Associated	S_Shore	TSS1500;TSS1500;TSS1500	-0.132067	2.04673e-11	1.33501e-08
cg09723313	chr7	142420303				Unclassified	OpenSea		-0.123589	2.04973e-11	1.33594e-08
cg20091689	chr2	97524862	ANKRD39	NM_016466		Unclassified_Cell_type_specific	S_Shore	TSS1500	-0.178077	2.06055e-11	1.33987e-08
cg12050308	chr2	238512203				Unclassified_Cell_type_specific	OpenSea		-0.136754	2.06484e-11	1.34162e-08
cg22344122	chr11	66839085	RHOD	NM_014578		Unclassified	Island	3'UTR	-0.233381	2.07754e-11	1.34882e-08
cg23969950	chr5	6379131	MED10	NM_032286		Promoter_Associated	S_Shore	TSS1500	-0.168214	2.11937e-11	1.37386e-08
cg18291000	chr8	41347522	GOLGA7;GOLGA7;GOLGA7	NM_016099;NM_001174124;NM_001002296		Promoter_Associated	N_Shore	TSS1500;TSS1500;TSS1500	-0.176958	2.13295e-11	1.37947e-08
cg25195673	chr2	69614945	GFPT1	NM_002056			S_Shore	TSS1500	-0.108374	2.14671e-11	1.38624e-08
cg23928726	chr1	2344998	PEX10;PEX10	NM_002617;NM_153818		Promoter_Associated	N_Shore	TSS1500;TSS1500	-0.13302	2.15371e-11	1.38969e-08
cg08289130	chr16	3210357					S_Shore		-0.356722	2.19235e-11	1.41312e-08
cg21629394	chr5	138739270	SPATA24	NM_194296		Promoter_Associated	N_Shore	Body	-0.12088	2.19338e-11	1.41312e-08
cg20481312	chr15	59157579				Unclassified_Cell_type_specific	Island		-0.163898	2.21744e-11	1.42752e-08
cg09604167	chr12	50134882	TMBIM6;TMBIM6	NM_003217;NM_001098576		Promoter_Associated	N_Shore	TSS1500;TSS1500	-0.160301	2.22318e-11	1.43012e-08
cg03485172	chr13	95655579					S_Shore		-0.140029	2.22489e-11	1.43013e-08
cg20035459	chr16	3068707	CLDN6	NM_021195			N_Shore	TSS1500	-0.125306	2.2346e-11	1.43527e-08
cg08763924	chr7	157667814	PTPRN2;PTPRN2;PTPRN2;PTPRN2;PTPRN2	NM_001308268;NM_002847;NM_130843;NM_130842;NM_001308267		Unclassified_Cell_type_specific	S_Shore	Body;Body;Body;Body;Body	-0.166556	2.25435e-11	1.44593e-08
cg20526012	chr16	70720400	MTSS1L	NM_138383		Unclassified_Cell_type_specific	Island	TSS1500	-0.124017	2.25593e-11	1.44593e-08
cg11526274	chr2	54557375	C2orf73	NM_001100396		Promoter_Associated	N_Shore	TSS1500	-0.128146	2.25637e-11	1.44593e-08
cg25532702	chr1	156471610	MEF2D	NM_005920		Promoter_Associated	S_Shore	TSS1500	-0.131784	2.2638e-11	1.44959e-08
cg03018058	chr2	227700114	RHBDD1;RHBDD1	NM_001167608;NM_032276		Promoter_Associated	N_Shore	TSS1500;TSS1500	-0.147523	2.28531e-11	1.46225e-08
cg01031101	chr6	28227091	NKAPL	NM_001007531		Promoter_Associated_Cell_type_specific	Island	TSS200	-0.11752	2.3006e-11	1.47091e-08
cg16446736	chr20	62463862					Island		-0.146355	2.30371e-11	1.47178e-08
cg01537870	chr17	38135951	PSMD3	NM_002809			N_Shore	TSS1500	-0.159212	2.30806e-11	1.47344e-08
cg00561903	chr16	86638859				Unclassified	OpenSea		-0.148816	2.32388e-11	1.48129e-08
cg19424531	chr8	65711522	CYP7B1	NM_004820			Island	TSS200	-0.13551	2.39056e-11	1.52148e-08
cg22499893	chr1	24307535	SFRS13A;SFRS13A	NM_054016;NM_006625		Promoter_Associated	S_Shore	TSS1500;TSS1500	-0.179665	2.42822e-11	1.54311e-08
cg18714204	chr5	134093972	DDX46	NM_014829		Promoter_Associated	N_Shore	TSS1500	-0.183544	2.43415e-11	1.54455e-08
cg03176996	chr5	95296096	ELL2	NM_012081	chr5:95295681-95295681	Promoter_Associated	N_Shore	Body	-0.102665	2.43788e-11	1.54575e-08
cg19937578	chr13	22053498					OpenSea		-0.1252	2.47696e-11	1.56698e-08
cg04031344	chr10	130829645					OpenSea		-0.106428	2.49021e-11	1.57299e-08
cg17244545	chr8	23890955					OpenSea		-0.137336	2.62132e-11	1.65208e-08
cg25439374	chr1	174968015	CACYBP;CACYBP	NM_001007214;NM_014412			N_Shore	TSS1500;TSS1500	-0.187751	2.63656e-11	1.6592e-08
cg00829990	chr1	2928964				Unclassified_Cell_type_specific	N_Shore		-0.12785	2.63924e-11	1.65926e-08
cg08869438	chr15	34394964	EMC7;PGBD4	NM_020154;NM_152595			S_Shore	TSS1500;1stExon	-0.179374	2.6406e-11	1.65926e-08
cg20771596	chr1	247681766	GCSAML;GCSAML;GCSAML;GCSAML;GCSAML;GCSAML;GCSAML	NM_001281837;NM_001281853;NM_001281835;NM_001281834;NM_001281838;NM_001281836;NM_001281837			Island	1stExon;5'UTR;5'UTR;5'UTR;5'UTR;5'UTR;5'UTR	-0.45386	2.66319e-11	1.67094e-08
cg02724472	chr7	102553293	LRRC17;FBXL13;LRRC17;FBXL13	NM_005824;NM_145032;NM_001031692;NM_001111038			OpenSea	TSS200;Body;TSS200;Body	-0.175751	2.6733e-11	1.67364e-08
cg23018448	chr19	10811855	QTRT1	NM_031209		Promoter_Associated	N_Shore	TSS1500	-0.192282	2.67346e-11	1.67364e-08
cg04798919	chr19	44039475	ZNF575	NM_174945		Promoter_Associated	Island	Body	-0.202163	2.69218e-11	1.68411e-08
cg13952159	chr12	48691036					OpenSea		-0.101276	2.70117e-11	1.68723e-08
cg13349472	chr2	25427451				Unclassified_Cell_type_specific	Island		-0.163517	2.70119e-11	1.68723e-08
cg20571887	chr21	37758167	CHAF1B	NM_005441		Promoter_Associated	S_Shore	5'UTR	-0.119872	2.70553e-11	1.68868e-08
cg19961766	chr15	31621796	KLF13	NM_015995			Island	Body	-0.213015	2.72123e-11	1.69722e-08
cg12340144	chr3	38388808	XYLB	NM_005108		Promoter_Associated	S_Shore	Body	-0.104025	2.73372e-11	1.70122e-08
cg05443973	chr7	33149694	RP9	NM_203288			S_Shore	TSS1500	-0.181809	2.7385e-11	1.70294e-08
cg17164905	chr1	27931310	AHDC1	NM_001029882			S_Shore	TSS1500	-0.126307	2.7719e-11	1.72116e-08
cg19401033	chr3	107148372			chr3:107148336-107148336	Unclassified	N_Shore		-0.197818	2.77457e-11	1.72154e-08
cg20740051	chr1	161147718	B4GALT3	NM_003779		Promoter_Associated	S_Shore	TSS1500	-0.130384	2.80721e-11	1.74051e-08
cg24187257	chr10	46971400	SYT15;SYT15	NM_031912;NM_181519			Island	TSS1500;TSS1500	-0.145381	2.83917e-11	1.75903e-08
cg11884274	chr6	32164927	NOTCH4	NM_004557			S_Shore	Body	-0.157271	2.85891e-11	1.76605e-08
cg12850379	chr8	54935605	TCEA1;TCEA1	NM_201437;NM_006756			S_Shore	TSS1500;TSS1500	-0.245755	2.87757e-11	1.77627e-08
cg05198819	chr5	131892439	RAD50;RAD50	NM_133482;NM_005732		Promoter_Associated	N_Shore	TSS200;TSS200	-0.167926	2.88563e-11	1.77891e-08
cg14365564	chr9	124133079	STOM;STOM	NM_198194;NM_004099		Promoter_Associated	Island	TSS1500;TSS1500	-0.124444	2.88694e-11	1.77891e-08
cg27340001	chr15	43786010	TP53BP1;TP53BP1;TP53BP1	NM_001141980;NM_001141979;NM_005657		Promoter_Associated	S_Shore	TSS1500;TSS1500;5'UTR	-0.136685	2.89031e-11	1.77891e-08
cg13951491	chr1	45793032	HPDL	NM_032756		Promoter_Associated	Island	1stExon	-0.173694	2.89822e-11	1.78247e-08
cg10859192	chr12	54071672	ATP5G2	NM_001002031		Unclassified_Cell_type_specific	S_Shore	TSS1500	-0.178015	2.90375e-11	1.78362e-08
cg20104432	chr7	138817981	TTC26;TTC26;TTC26	NM_001144923;NM_024926;NM_001144920		Promoter_Associated_Cell_type_specific	N_Shore	TSS1500;TSS1500;TSS1500	-0.141401	2.92867e-11	1.79332e-08
cg05822532	chr7	73442531	ELN;ELN;ELN;ELN;ELN	NM_000501;NM_001081753;NM_001081752;NM_001081754;NM_001081755			OpenSea	1stExon;1stExon;1stExon;1stExon;1stExon	-0.167525	2.9517e-11	1.80348e-08
cg16141056	chr7	129143037				Promoter_Associated	Island		-0.130302	2.95171e-11	1.80348e-08
cg14199423	chr12	6721892					OpenSea		-0.126607	2.98369e-11	1.82038e-08
cg26149485	chr19	2428350	LMNB2;TIMM13	NM_032737;NM_012458			Island	3'UTR;TSS1500	-0.150873	3.04328e-11	1.85018e-08
cg17341345	chr5	86709409	CCNH	NM_001239			S_Shore	TSS1500	-0.222819	3.04356e-11	1.85018e-08
cg21870545	chr1	29213106	EPB41;EPB41;EPB41;EPB41;EPB41	NM_001166007;NM_203343;NM_203342;NM_001166005;NM_004437		Promoter_Associated	N_Shore	TSS1500;TSS1500;TSS1500;TSS1500;TSS1500	-0.102805	3.08869e-11	1.87626e-08
cg00817189	chr4	4250606	TMEM128	NM_032927		Promoter_Associated	S_Shore	TSS1500	-0.165559	3.11209e-11	1.88911e-08
cg20720918	chr2	171785124	GORASP2	NM_015530		Promoter_Associated	N_Shore	TSS1500	-0.150343	3.12833e-11	1.89623e-08
cg09136878	chr1	236135584				Promoter_Associated	OpenSea		-0.127248	3.15077e-11	1.90845e-08
cg20422417	chr2	25427108					Island		-0.221308	3.16369e-11	1.91352e-08
cg15712310	chr16	73100790					Island		-0.205764	3.18585e-11	1.92415e-08
cg19426454	chr1	26872016	RPS6KA1;RPS6KA1	NM_001006665;NM_002953		Unclassified	OpenSea	TSS1500;Body	-0.104155	3.21351e-11	1.93807e-08
cg10775991	chr14	21905945	CHD8	NM_020920		Promoter_Associated	OpenSea	TSS1500	-0.109519	3.22302e-11	1.94119e-08
cg12787465	chr12	6876717	PTMS	NM_002824		Promoter_Associated	Island	Body	-0.126958	3.22562e-11	1.94119e-08
cg04641897	chr5	133859712	JADE2	NM_001308143			N_Shore	TSS1500	-0.144941	3.25323e-11	1.95641e-08
cg01284415	chr19	49457725	BAX;BAX;BAX;BAX;BAX	NM_138764;NM_004324;NM_138763;NM_138761;NR_027882		Promoter_Associated	N_Shore	TSS1500;TSS1500;TSS1500;TSS1500;TSS1500	-0.186457	3.26888e-11	1.96441e-08
cg21467935	chr6	31781906	HSPA1L;HSPA1A	NM_005527;NM_005345			N_Shore	5'UTR;TSS1500	-0.173258	3.29936e-11	1.97848e-08
cg24682012	chr11	6411087	SMPD1;SMPD1;SMPD1	NR_027400;NM_000543;NM_001007593		Promoter_Associated	N_Shore	TSS1500;TSS1500;TSS1500	-0.126838	3.30195e-11	1.97863e-08
cg25573114	chr2	74669573	RTKN	NM_001015055		Unclassified	S_Shore	TSS1500	-0.137143	3.3046e-11	1.9788e-08
cg12201399	chr13	43597263	DNAJC15	NM_013238			N_Shore	TSS200	-0.12402	3.35343e-11	2.00337e-08
cg15929078	chr6	33267996	TAPBP;TAPBP;RGL2;RGL2	NM_172209;NM_003190;NM_004761;NR_028387			S_Shore	3'UTR;3'UTR;TSS1500;TSS1500	-0.15017	3.35396e-11	2.00337e-08
cg03313140	chr2	61403611	AHSA2	NM_152392			N_Shore	TSS1500	-0.172934	3.35517e-11	2.00337e-08
cg07301795	chr5	157001698	ADAM19	NM_033274	chr5:157001390-157001390		Island	Body	-0.123983	3.37144e-11	2.01166e-08
cg03780927	chr11	118781150	BCL9L;BCL9L	NM_182557;NM_182557		Unclassified_Cell_type_specific	Island	1stExon;5'UTR	-0.156194	3.39152e-11	2.0222e-08
cg16415457	chr3	23713441					OpenSea		-0.205857	3.40141e-11	2.02523e-08
cg00851377	chr7	112726089	GPR85;GPR85;GPR85;GPR85;GPR85	NM_001146266;NM_001146266;NM_018970;NM_001146267;NM_001146265			OpenSea	1stExon;5'UTR;5'UTR;5'UTR;5'UTR	-0.159989	3.41007e-11	2.02894e-08
cg10441379	chr5	72793693	BTF3;BTF3	NM_001037637;NM_001207		Unclassified	N_Shore	TSS1500;TSS1500	-0.242795	3.41907e-11	2.03171e-08
cg07169182	chr13	49106065	RCBTB2;RCBTB2;RCBTB2;RCBTB2	NM_001286832;NM_001286831;NM_001268;NM_001286830	chr13:49105819-49105819		N_Shore	5'UTR;5'UTR;5'UTR;5'UTR	-0.241556	3.41956e-11	2.03171e-08
cg08368973	chr11	61519778	C11orf9	NM_001127392		Unclassified	Island	TSS1500	-0.136274	3.43657e-11	2.04037e-08
cg04284678	chr14	105995251	TMEM121	NM_025268			Island	Body	-0.155323	3.44123e-11	2.0417e-08
cg26515799	chr22	42083886	SNU13;SNU13	NM_005008;NM_001003796		Promoter_Associated	N_Shore	5'UTR;Body	-0.105817	3.44572e-11	2.04292e-08
cg11692820	chr1	217263621	ESRRG;ESRRG;ESRRG	NM_206594;NM_206595;NM_001134285			S_Shore	TSS1500;TSS1500;5'UTR	-0.127172	3.45406e-11	2.04642e-08
cg03503516	chr22	24890811	C22orf45;C22orf45;UPB1	NR_028484;NR_028483;NM_016327		Unclassified_Cell_type_specific	Island	TSS200;TSS200;TSS1500	-0.157659	3.48542e-11	2.06355e-08
cg01049138	chr9	95528499	BICD2;BICD2	NM_015250;NM_001003800			S_Shore	TSS1500;TSS1500	-0.187234	3.49374e-11	2.06702e-08
cg05374271	chr1	192778890	RGS2	NM_002923			S_Shore	Body	-0.213285	3.54845e-11	2.0958e-08
cg08141281	chr3	12597714	MKRN2;MKRN2	NM_014160;NM_001271707			N_Shore	TSS1500;TSS1500	-0.262095	3.54988e-11	2.0958e-08
cg19766489	chr1	78511344	GIPC2	NM_017655		Unclassified	N_Shore	TSS1500	-0.158846	3.56929e-11	2.1057e-08
cg00242839	chr10	6130578	RBM17;RBM17	NM_032905;NM_001145547		Promoter_Associated	N_Shore	TSS1500;TSS1500	-0.159831	3.57214e-11	2.1057e-08
cg16908151	chr7	102714667	ARMC10;ARMC10;ARMC10;ARMC10;ARMC10;ARMC10;FBXL13;FBXL13;FBXL13;FBXL13	NM_031905;NM_001161013;NM_001161012;NM_001161011;NM_001161010;NM_001161009;NM_145032;NM_001287150;NM_001111038;NR_105043			N_Shore	TSS1500;TSS1500;TSS1500;TSS1500;TSS1500;TSS1500;5'UTR;5'UTR;5'UTR;Body	-0.128555	3.57417e-11	2.1057e-08
cg18694169	chr6	28227079	NKAPL	NM_001007531		Promoter_Associated_Cell_type_specific	Island	TSS200	-0.138961	3.58114e-11	2.10833e-08
cg24642820	chr3	13462465	NUP210	NM_024923		Promoter_Associated	S_Shore	TSS1500	-0.235615	3.58985e-11	2.11198e-08
cg05086567	chr17	7486615	MPDU1;MPDU1	NM_004870;NR_024603		Promoter_Associated	Island	TSS1500;TSS1500	-0.156023	3.61316e-11	2.12421e-08
cg18689454	chr21	45705694	AIRE	NM_000383			Island	TSS200	-0.228062	3.67452e-11	2.15425e-08
cg08399831	chr7	107531133	DLD;DLD;DLD;DLD	NM_001289750;NM_000108;NM_001289752;NM_001289751		Promoter_Associated	N_Shore	TSS1500;TSS1500;TSS1500;TSS1500	-0.156972	3.68356e-11	2.15804e-08
cg21902394	chr17	19883326					Island		-0.14738	3.73145e-11	2.18154e-08
cg02945056	chr7	127225891	GCC1	NM_024523		Promoter_Associated	Island	TSS1500	-0.152969	3.74146e-11	2.18587e-08
cg09662920	chr1	78511433	GIPC2	NM_017655		Unclassified	N_Shore	TSS200	-0.132801	3.75452e-11	2.19197e-08
cg25541528	chr7	1545819					S_Shore		-0.160075	3.76529e-11	2.19673e-08
cg08350047	chr16	50278722				Unclassified_Cell_type_specific	N_Shore		-0.11436	3.7777e-11	2.20149e-08
cg14120331	chr10	70090753	PBLD;PBLD;HNRNPH3;HNRNPH3	NM_022129;NM_001033083;NM_012207;NM_021644			N_Shore	5'UTR;5'UTR;TSS1500;TSS1500	-0.202573	3.79568e-11	2.2068e-08
cg17181653	chr6	144417537	SF3B5	NM_031287		Promoter_Associated	S_Shore	TSS1500	-0.204947	3.80561e-11	2.21104e-08
cg07452921	chr7	121036855	FAM3C;FAM3C	NM_001040020;NM_014888		Promoter_Associated	S_Shore	TSS1500;TSS1500	-0.128104	3.81364e-11	2.21205e-08
cg03879052	chr11	795432	SLC25A22;SLC25A22;SLC25A22	NM_024698;NM_001191060;NM_001191061			N_Shelf	5'UTR;5'UTR;5'UTR	-0.130518	3.81523e-11	2.21205e-08
cg11304734	chr9	37485592	POLR1E	NM_022490		Promoter_Associated	N_Shore	TSS1500	-0.126619	3.81803e-11	2.21214e-08
cg20966939	chr5	61700735	DIMT1	NM_014473			S_Shore	TSS1500	-0.10209	3.82218e-11	2.21302e-08
cg20485190	chr2	165811765	SLC38A11;SLC38A11;SLC38A11;SLC38A11	NM_001199148;NM_173512;NM_001199148;NM_173512			OpenSea	5'UTR;5'UTR;1stExon;1stExon	-0.172378	3.84732e-11	2.22436e-08
cg17216830	chr11	64685205	ATG2A	NM_015104		Promoter_Associated	S_Shore	TSS1500	-0.114755	3.85682e-11	2.22693e-08
cg16458866	chr1	40598779					Island		-0.148743	3.86851e-11	2.23215e-08
cg26216876	chr20	57617083	SLMO2	NM_016045		Promoter_Associated_Cell_type_specific	N_Shore	Body	-0.216852	3.87458e-11	2.23229e-08
cg02705835	chr3	49203908	CCDC71	NM_022903		Promoter_Associated	S_Shore	TSS200	-0.128518	3.88273e-11	2.23229e-08
cg08662619	chr6	150070041	PCMT1	NM_005389			N_Shore	TSS1500	-0.128518	3.8844e-11	2.23229e-08
cg15982419	chr18	9474707	RALBP1	NM_006788			N_Shore	TSS1500	-0.136666	3.8847e-11	2.23229e-08
cg16697799	chr12	123464655	ARL6IP4;ARL6IP4;ARL6IP4;ARL6IP4;ARL6IP4;ARL6IP4;ARL6IP4;ARL6IP4;ARL6IP4;ARL6IP4;ARL6IP4;ARL6IP4;ARL6IP4;ARL6IP4;ARL6IP4	NM_001278379;NM_001278378;NM_001002252;NM_001002251;NM_016638;NM_018694;NM_001278379;NM_001278378;NM_001002252;NM_001002251;NM_016638;NM_018694;NM_001278380;NM_001278380;NR_103512		Promoter_Associated	N_Shore	5'UTR;5'UTR;5'UTR;5'UTR;5'UTR;5'UTR;1stExon;1stExon;1stExon;1stExon;1stExon;1stExon;1stExon;5'UTR;Body	-0.154152	3.8912e-11	2.2345e-08
cg08073033	chr4	84405511	FAM175A	NM_139076		Promoter_Associated	N_Shore	Body	-0.105774	3.92746e-11	2.25119e-08
cg09509179	chr10	91598023				Unclassified_Cell_type_specific	S_Shore		-0.139997	3.92831e-11	2.25119e-08
cg05769317	chr18	48555713	SMAD4	NM_005359			N_Shore	TSS1500	-0.109216	3.97775e-11	2.27642e-08
cg00433296	chr8	22223852	SLC39A14;SLC39A14;SLC39A14;SLC39A14	NM_001135154;NM_015359;NM_001128431;NM_001135153			N_Shore	TSS1500;TSS1500;TSS1500;TSS1500	-0.212503	3.98284e-11	2.27778e-08
cg21165089	chr11	64739736	C11orf85;C11orf85	NM_001300803;NM_001037225		Promoter_Associated	Island	TSS200;TSS200	-0.115768	4.0074e-11	2.28871e-08
cg25634141	chr17	39705046				Unclassified	Island		-0.137366	4.01287e-11	2.28989e-08
cg27481555	chr7	102553369	LRRC17;FBXL13;LRRC17;LRRC17;LRRC17;FBXL13	NM_005824;NM_145032;NM_001031692;NM_005824;NM_001031692;NM_001111038			OpenSea	5'UTR;Body;5'UTR;1stExon;1stExon;Body	-0.160384	4.01491e-11	2.28989e-08
cg21627412	chr13	96297281	DZIP1;DZIP1	NM_198968;NM_014934			S_Shore	TSS1500;TSS1500	-0.139865	4.0314e-11	2.29618e-08
cg09594075	chr17	1358505	CRK;CRK	NM_016823;NM_005206		Promoter_Associated	N_Shore	Body;Body	-0.107935	4.03467e-11	2.29619e-08
cg04983276	chr22	22020076	PPIL2;PPIL2;PPIL2	NM_014337;NM_148175;NM_148176		Promoter_Associated	N_Shore	TSS200;TSS200;TSS200	-0.138085	4.0369e-11	2.29619e-08
cg08532659	chr17	1360426	CRK;CRK	NM_005206;NM_016823			S_Shore	TSS1500;TSS1500	-0.132385	4.06272e-11	2.30776e-08
cg01831390	chr7	138795272	ZC3HAV1;ZC3HAV1	NM_020119;NM_024625			S_Shore	TSS1500;TSS1500	-0.182252	4.10782e-11	2.33022e-08
cg15747595	chr8	98289880	TSPYL5	NM_033512			Island	1stExon	-0.154332	4.16299e-11	2.35833e-08
cg22930390	chr19	911815	C19orf22	NM_138774			Island	Body	-0.209567	4.2653e-11	2.41141e-08
cg00301396	chr16	30572929					Island		-0.164304	4.27184e-11	2.41349e-08
cg12757143	chr9	140473704	WDR85	NM_138778		Promoter_Associated	S_Shore	TSS1500	-0.202309	4.30693e-11	2.42842e-08
cg22621258	chr18	12990565	CEP192	NM_032142			N_Shore	TSS1500	-0.110291	4.31422e-11	2.43089e-08
cg02062196	chr20	50722929	ZFP64	NM_199427			S_Shore	Body	-0.177245	4.32248e-11	2.43392e-08
cg09744391	chr22	19629147				Unclassified_Cell_type_specific	OpenSea		-0.207923	4.33424e-11	2.4389e-08
cg27051129	chr13	51417977	DLEU7	NM_198989			Island	TSS200	-0.173447	4.35389e-11	2.44832e-08
cg16685428	chr10	15138656	RPP38;RPP38;RPP38;RPP38;C10orf111	NM_006414;NM_001265601;NM_183005;NM_001097590;NM_153244		Promoter_Associated	N_Shore	TSS1500;TSS1500;TSS1500;TSS1500;Body	-0.101607	4.37264e-11	2.45722e-08
cg17277199	chr2	24397845	C2orf84	NM_001040710			Island	TSS200	-0.224401	4.39217e-11	2.46655e-08
cg05305046	chr5	40841315	CARD6	NM_032587			OpenSea	TSS200	-0.109338	4.39784e-11	2.46808e-08
cg06395706	chr15	72448022				Unclassified	OpenSea		-0.160879	4.41622e-11	2.47509e-08
cg20366299	chr3	49056463	DALRD3;DALRD3;DALRD3;NDUFAF3	NM_018114;NM_001276405;NM_001009996;NM_199074		Promoter_Associated_Cell_type_specific	N_Shore	5'UTR;TSS1500;TSS1500;TSS1500	-0.130558	4.44561e-11	2.48824e-08
cg20897136	chr10	74034667	DDIT4	NM_019058		Promoter_Associated	Island	Body	-0.131885	4.453e-11	2.49046e-08
cg20007836	chr17	37844870	ERBB2;PGAP3	NM_001005862;NM_033419		Promoter_Associated	S_Shore	5'UTR;TSS1500	-0.113155	4.5515e-11	2.53905e-08
cg25420507	chr19	39261921	LGALS7	NM_002307			Island	Body	-0.103836	4.57622e-11	2.55114e-08
cg23573591	chr5	170813996	NPM1;NPM1;NPM1;MIR3912	NM_002520;NM_199185;NM_001037738;NR_037474			N_Shore	TSS1500;TSS1500;TSS1500;TSS1500	-0.19246	4.61788e-11	2.57096e-08
cg06349515	chr17	1360441	CRK;CRK	NM_005206;NM_016823			S_Shore	TSS1500;TSS1500	-0.147765	4.66174e-11	2.59233e-08
cg00337187	chr6	3054716					OpenSea		-0.155739	4.66243e-11	2.59233e-08
cg23395310	chr9	139623427	SNHG7;SNHG7;SNHG7	NR_024542;NR_024543;NR_003672			Island	TSS1500;TSS1500;TSS1500	-0.14004	4.66558e-11	2.59236e-08
cg01277923	chr14	77495715	IRF2BPL	NM_024496			S_Shore	TSS1500	-0.102803	4.68007e-11	2.59697e-08
cg01655703	chr12	112856138	PTPN11	NM_002834		Promoter_Associated	N_Shore	TSS1500	-0.101165	4.69226e-11	2.6005e-08
cg03295928	chr2	74669349	RTKN	NM_001015055		Unclassified	Island	TSS1500	-0.133295	4.69545e-11	2.6005e-08
cg20264972	chr8	101157701	FBXO43;FBXO43;FBXO43	NM_001029860;NM_001029860;NR_036491		Promoter_Associated	Island	1stExon;5'UTR;Body	-0.127253	4.69571e-11	2.6005e-08
cg00184907	chr4	124426192					N_Shore		-0.15663	4.70022e-11	2.60128e-08
cg11150585	chr21	45769977					OpenSea		-0.104027	4.71053e-11	2.60528e-08
cg25129541	chr12	53273196				Unclassified	N_Shore		-0.1058	4.79762e-11	2.64995e-08
cg26465666	chr2	183386928	PDE1A;PDE1A	NM_005019;NM_001003683			OpenSea	Body;Body	-0.242842	4.83418e-11	2.66839e-08
cg05733575	chr19	18527269			chr19:18527231-18527231		N_Shore		-0.156439	4.84725e-11	2.67385e-08
cg21917976	chr1	146713959	CHD1L	NM_004284		Promoter_Associated	N_Shore	TSS1500	-0.100963	4.91888e-11	2.7098e-08
cg27127492	chr8	96036905	C8orf38	NM_152416		Promoter_Associated	N_Shore	TSS1500	-0.114164	4.93195e-11	2.71522e-08
cg21993406	chr5	68484783	CENPH	NM_022909		Promoter_Associated	N_Shore	TSS1500	-0.17835	4.94109e-11	2.71847e-08
cg01120509	chr16	698230	WDR90;FAM195A	NM_145294;NM_138418		Promoter_Associated	N_Shore	TSS1500;3'UTR	-0.129682	4.99246e-11	2.74494e-08
cg13233688	chr21	44529313			chr21:44529146-44529146	Promoter_Associated	S_Shore		-0.114108	4.9972e-11	2.74574e-08
cg09523275	chr6	28227093	NKAPL	NM_001007531		Promoter_Associated_Cell_type_specific	Island	TSS200	-0.112206	5.03884e-11	2.76682e-08
cg15317159	chr2	101178392	PDCL3	NM_024065			N_Shore	TSS1500	-0.140956	5.05228e-11	2.77181e-08
cg12131208	chr17	58499700	C17orf64	NM_181707			S_Shore	TSS200	-0.276172	5.06834e-11	2.77757e-08
cg15204816	chr5	54831346	PPAP2A;PPAP2A;RNF138P1	NM_176895;NM_003711;NR_001575		Promoter_Associated	S_Shore	TSS1500;TSS1500;TSS1500	-0.13887	5.07865e-11	2.7814e-08
cg07786090	chr12	13043576	GPRC5A	NM_003979			N_Shore	TSS1500	-0.181294	5.09822e-11	2.7903e-08
cg03142554	chr6	82958230	IBTK	NM_015525			S_Shore	TSS1500	-0.238216	5.10795e-11	2.79381e-08
cg25646708	chr3	134031685					Island		-0.307428	5.1641e-11	2.82268e-08
cg15521792	chr1	145590148	NUDT17	NM_001012758			S_Shore	TSS1500	-0.23785	5.22289e-11	2.85296e-08
cg05722266	chr2	96991791	ITPRIPL1;ITPRIPL1;ITPRIPL1;ITPRIPL1	NM_001163523;NM_178495;NM_001163524;NM_001008949		Unclassified_Cell_type_specific	S_Shore	5'UTR;TSS200;TSS200;Body	-0.135756	5.27462e-11	2.87935e-08
cg16604218	chr1	45452605	EIF2B3;EIF2B3	NM_020365;NM_001166588		Promoter_Associated	S_Shore	TSS1500;TSS1500	-0.146119	5.32227e-11	2.90159e-08
cg09482870	chr10	56943803					OpenSea		-0.231337	5.35736e-11	2.91882e-08
cg23044053	chr10	33294676				Unclassified_Cell_type_specific	OpenSea		-0.213275	5.46499e-11	2.96784e-08
cg16717549	chr21	45705699	AIRE	NM_000383			Island	TSS200	-0.176961	5.48417e-11	2.97633e-08
cg05133205	chr6	32121249	PPT2;PPT2	NM_138717;NM_005155		Promoter_Associated	N_Shore	TSS200;TSS1500	-0.224767	5.49215e-11	2.97769e-08
cg20051772	chr12	56325015	DGKA;DGKA;DGKA;DGKA;DGKA	NM_201445;NM_201554;NM_201444;NM_001345;NM_001345		Promoter_Associated	N_Shore	TSS1500;TSS1500;TSS1500;5'UTR;1stExon	-0.13451	5.49376e-11	2.97769e-08
cg12994048	chr3	197478459	FYTTD1;FYTTD1;FYTTD1	NM_001011537;NM_032288;NR_027840	chr3:197478210-197478210		S_Shore	5'UTR;Body;Body	-0.132962	5.51958e-11	2.98975e-08
cg16913135	chr10	23004028	PIP4K2A	NM_005028			S_Shore	TSS1500	-0.130921	5.53069e-11	2.99384e-08
cg24701602	chr20	60757301	SS18L1;SS18L1;MTG2;SS18L1;SS18L1	NM_001301778;NM_198935;NM_015666;NR_125980;NR_125981			N_Shore	3'UTR;3'UTR;TSS1500;Body;Body	-0.144195	5.54027e-11	2.9971e-08
cg00010853	chr6	30653167	KIAA1949;KIAA1949	NM_001134870;NM_133471		Promoter_Associated	N_Shore	Body;1stExon	-0.222305	5.55154e-11	3.00106e-08
cg03196720	chr12	6473299	SCNN1A;SCNN1A;SCNN1A	NM_001159575;NM_001038;NM_001159576		Promoter_Associated	Island	Body;Body;Body	-0.113336	5.55474e-11	3.00106e-08
cg00622395	chr12	80085485	PAWR	NM_002583			S_Shore	TSS1500	-0.108611	5.60546e-11	3.02652e-08
cg04145624	chr7	1545534				Unclassified_Cell_type_specific	S_Shore		-0.146384	5.61074e-11	3.02742e-08
cg05130679	chr11	94502824	AMOTL1	NM_130847			S_Shore	Body	-0.164398	5.65776e-11	3.04888e-08
cg03853809	chr1	220863382	C1orf115	NM_024709		Unclassified	N_Shore	TSS1500	-0.127698	5.67536e-11	3.05444e-08
cg20743744	chr4	1243849	C4orf42;CTBP1;CTBP1	NM_052861;NM_001328;NM_001012614			Island	TSS1500;TSS1500;TSS1500	-0.109444	5.68095e-11	3.05549e-08
cg10321729	chr1	40916411	ZFP69B;ZFP69B	NM_023070;NM_023070		Unclassified	S_Shore	5'UTR;1stExon	-0.17288	5.71697e-11	3.07013e-08
cg26853536	chr12	125399964	UBC	NM_021009		Promoter_Associated	S_Shore	TSS1500	-0.148103	5.71912e-11	3.07013e-08
cg17908602	chr1	117317903					OpenSea		-0.198686	5.74562e-11	3.08238e-08
cg08752140	chr1	2131086	FAAP20;FAAP20	NM_001282670;NM_001146310		Unclassified	OpenSea	5'UTR;Body	-0.118797	5.7744e-11	3.09585e-08
cg07297068	chr8	6691691	XKR5	NM_207411			N_Shore	Body	-0.108366	5.7995e-11	3.10732e-08
cg13858747	chr11	1331831	LOC255512;TOLLIP	NR_029409;NM_019009			S_Shore	Body;TSS1500	-0.204174	5.8185e-11	3.11551e-08
cg00199549	chr22	35795374	MCM5	NM_006739			N_Shore	TSS1500	-0.124736	5.83111e-11	3.12027e-08
cg11211792	chr1	949634	ISG15	NM_005101			Island	Body	-0.248158	5.85226e-11	3.1296e-08
cg12811953	chr1	22111043	USP48;USP48	NM_001032730;NM_032236			S_Shore	TSS1500;TSS1500	-0.181483	5.8702e-11	3.13544e-08
cg02964434	chr15	31617537					N_Shore		-0.150037	5.87065e-11	3.13544e-08
cg16499834	chr12	131355834	RAN	NM_006325		Promoter_Associated	N_Shore	TSS1500	-0.209701	5.89623e-11	3.14511e-08
cg01074657	chr1	78511466	GIPC2	NM_017655		Unclassified	N_Shore	TSS200	-0.10029	5.9558e-11	3.17487e-08
cg16664015	chr3	45152150	CDCP1;CDCP1	NM_022842;NM_178181			OpenSea	Body;Body	-0.10463	5.97819e-11	3.18478e-08
cg17367616	chr12	27485428	ARNTL2	NM_020183		Promoter_Associated	N_Shore	TSS1500	-0.10025	5.99275e-11	3.18849e-08
cg06049192	chr7	17980977	SNX13	NM_015132			S_Shore	TSS1500	-0.156903	6.04275e-11	3.20989e-08
cg24717799	chr15	83680832	C15orf40;C15orf40;C15orf40;C15orf40;C15orf40;C15orf40;C15orf40	NM_144597;NR_027649;NM_001160113;NM_001160115;NM_001160114;NM_001160116;NR_027650		Promoter_Associated	S_Shore	TSS1500;TSS1500;TSS1500;TSS1500;TSS1500;TSS1500;TSS1500	-0.107105	6.04443e-11	3.20989e-08
cg15953921	chr10	6130580	RBM17;RBM17	NM_032905;NM_001145547		Promoter_Associated	N_Shore	TSS1500;TSS1500	-0.120487	6.0537e-11	3.21094e-08
cg15241501	chr10	33294750					OpenSea		-0.155769	6.06653e-11	3.21283e-08
cg08597832	chr8	144416327	TOP1MT	NM_052963		Promoter_Associated	N_Shore	Body	-0.113876	6.07376e-11	3.21328e-08
cg17888390	chr10	101282816					Island		-0.184077	6.0815e-11	3.21535e-08
cg02623200	chr1	118727658	SPAG17	NM_206996			N_Shore	Body	-0.201933	6.09392e-11	3.21928e-08
cg01235820	chr20	642782	SCRT2	NM_033129			Island	3'UTR	-0.154552	6.11654e-11	3.22778e-08
cg17714703	chr19	4912221	UHRF1;UHRF1	NM_013282;NM_001048201	chr19:4912030-4912030	Promoter_Associated	S_Shore	Body;Body	-0.163542	6.1383e-11	3.2352e-08
cg23544971	chr18	32820255	ZNF397;ZNF397	NM_032347;NM_001135178		Unclassified_Cell_type_specific	N_Shore	TSS1500;TSS1500	-0.131389	6.21825e-11	3.26913e-08
cg15716277	chr11	62537501	TAF6L	NM_006473			N_Shore	TSS1500	-0.114133	6.31936e-11	3.3168e-08
cg19153133	chr2	219773547			chr2:219773515-219773515	Promoter_Associated	Island		-0.10278	6.32076e-11	3.3168e-08
cg26706003	chr12	63546263	AVPR1A;AVPR1A	NM_000706;NM_000706			S_Shore	1stExon;5'UTR	-0.122671	6.36905e-11	3.34006e-08
cg18569141	chr15	90727995	SEMA4B	NM_020210		Promoter_Associated_Cell_type_specific	Island	TSS200	-0.164837	6.38315e-11	3.34464e-08
cg27491190	chr12	46767943	SLC38A2	NM_018976		Promoter_Associated	S_Shore	TSS1500	-0.101258	6.38577e-11	3.34464e-08
cg04079760	chr16	68269694	ESRP2	NM_024939		Unclassified_Cell_type_specific	Island	Body	-0.205419	6.46743e-11	3.3853e-08
cg10593047	chr2	232526667				Promoter_Associated	Island		-0.193582	6.48992e-11	3.39285e-08
cg06636831	chr3	45077369	CLEC3B	NM_003278			Island	Body	-0.31049	6.49592e-11	3.39387e-08
cg13500072	chr1	36788387	FAM176B	NM_018166			Island	Body	-0.130783	6.51335e-11	3.39689e-08
cg26931208	chr19	49244592	IZUMO1;RASIP1	NM_182575;NM_017805		Unclassified_Cell_type_specific	S_Shore	Body;TSS1500	-0.203845	6.51381e-11	3.39689e-08
cg15676719	chr1	167598521	RCSD1	NM_052862		Promoter_Associated	N_Shore	TSS1500	-0.112878	6.58237e-11	3.42838e-08
cg05798318	chr11	536758	HRAS;HRAS;LRRC56;HRAS	NM_005343;NM_001130442;NM_198075;NM_176795		Promoter_Associated	Island	TSS1500;TSS1500;TSS1500;TSS1500	-0.10279	6.61905e-11	3.44535e-08
cg16602500	chr1	52889575	ZCCHC11;ZCCHC11;ZCCHC11	NM_015269;NM_001009882;NM_001009881		Promoter_Associated_Cell_type_specific	OpenSea	3'UTR;3'UTR;3'UTR	-0.177912	6.66446e-11	3.46684e-08
cg23339656	chr2	234159882	ATG16L1;ATG16L1	NM_017974;NM_030803		Promoter_Associated	N_Shore	TSS1500;TSS1500	-0.135677	6.68089e-11	3.47109e-08
cg15260921	chr1	226308960					Island		-0.10818	6.68889e-11	3.4731e-08
cg04275362	chr1	167598560	RCSD1	NM_052862			N_Shore	TSS1500	-0.158104	6.7714e-11	3.50802e-08
cg09165186	chr12	69863697	FRS2;FRS2;FRS2;FRS2;FRS2;FRS2;FRS2;FRS2	NM_001042555;NM_006654;NM_001278357;NM_001278356;NM_001278355;NM_001278354;NM_001278353;NM_001278351		Promoter_Associated	N_Shore	TSS1500;TSS1500;TSS1500;TSS1500;TSS1500;TSS1500;TSS1500;TSS1500	-0.136884	6.77297e-11	3.50802e-08
cg04760493	chr4	128981486	LARP1B;LARP1B;LARP1B	NM_178043;NM_032239;NM_018078			N_Shore	TSS1500;TSS1500;TSS1500	-0.19993	6.77703e-11	3.50802e-08
cg12845268	chr10	63657363				Unclassified	OpenSea		-0.167277	6.81348e-11	3.52472e-08
cg25974617	chr8	71520962	TRAM1	NM_014294		Promoter_Associated	S_Shore	TSS1500	-0.152715	6.82073e-11	3.5263e-08
cg02286809	chr15	101629375				Unclassified	Island		-0.143772	6.85201e-11	3.54029e-08
cg14652095	chr6	26018185	HIST1H1A	NM_005325		Promoter_Associated	N_Shelf	TSS200	-0.20546	6.86891e-11	3.54492e-08
cg23504411	chr6	27859160	HIST1H3J	NM_003535			N_Shore	TSS1500	-0.12427	6.88982e-11	3.55327e-08
cg10837783	chr1	32741454	LCK;LCK	NM_005356;NM_001042771			Island	Body;Body	-0.126402	6.89963e-11	3.55397e-08
cg15675644	chr13	112331403					OpenSea		-0.128636	6.95235e-11	3.57245e-08
cg17045432	chr19	7554359	PEX11G;PEX11G;PEX11G	NM_001270539;NM_080662;NM_001300881		Promoter_Associated	S_Shore	TSS1500;TSS1500;TSS200	-0.152621	6.96409e-11	3.57621e-08
cg03945800	chr16	4165515	ADCY9	NM_001116			Island	5'UTR	-0.169007	6.99833e-11	3.59159e-08
cg22708150	chr6	31649619	LY6G5C	NM_025262		Promoter_Associated	N_Shore	TSS1500	-0.144793	7.01298e-11	3.59691e-08
cg17378803	chr2	242823275					N_Shore		-0.123826	7.02996e-11	3.6004e-08
cg10348384	chr9	140056713	GRIN1;GRIN1;GRIN1;GRIN1;GRIN1	NM_007327;NM_021569;NM_000832;NM_001185091;NM_001185090			Island	Body;Body;Body;Body;Body	-0.126433	7.03264e-11	3.6004e-08
cg21511981	chr13	111805324	ARHGEF7;ARHGEF7;ARHGEF7;ARHGEF7;LOC101060553	NM_003899;NM_001113512;NM_001113511;NM_145735;NR_120398		Promoter_Associated	N_Shore	TSS1500;Body;Body;Body;Body	-0.133761	7.06113e-11	3.61279e-08
cg20630655	chr15	75918700	SNUPN;SNUPN;SNUPN;SNUPN	NM_001042581;NM_001042588;NM_001042588;NM_005701		Promoter_Associated	S_Shore	TSS1500;1stExon;5'UTR;TSS1500	-0.112775	7.0882e-11	3.62123e-08
cg16578815	chr12	53772929	SP1;SP1;SP1	NM_001251825;NM_138473;NM_003109			N_Shore	TSS1500;TSS1500;TSS1500	-0.131867	7.09056e-11	3.62123e-08
cg20806725	chr13	76444850				Unclassified	OpenSea		-0.261312	7.1458e-11	3.64501e-08
cg19824242	chr2	105273432					N_Shelf		-0.124749	7.16301e-11	3.64714e-08
cg11405200	chr6	14212128			chr6:14211875-14211875	Promoter_Associated	S_Shore		-0.12449	7.20424e-11	3.66369e-08
cg01790498	chr7	44888626	H2AFV;H2AFV;H2AFV;H2AFV;H2AFV	NM_201516;NM_012412;NM_201436;NM_138635;NM_201517			S_Shore	TSS1500;TSS1500;TSS1500;TSS1500;TSS1500	-0.127961	7.22748e-11	3.67329e-08
cg14510926	chr2	174877357				Unclassified	N_Shore		-0.102277	7.23856e-11	3.6767e-08
cg25980637	chr1	16163967	FLJ37453	NR_024279			Island	Body	-0.120649	7.27898e-11	3.69053e-08
cg10959651	chr2	7018020	RSAD2	NM_080657		Unclassified_Cell_type_specific	OpenSea	1stExon	-0.113092	7.28676e-11	3.69225e-08
cg06644660	chr1	117317838					OpenSea		-0.145183	7.30852e-11	3.69881e-08
cg17521665	chr6	106546704	PRDM1;PRDM1	NM_001198;NM_182907		Promoter_Associated_Cell_type_specific	OpenSea	Body;TSS200	-0.229916	7.32106e-11	3.70293e-08
cg05565052	chr22	38669495	TMEM184B	NM_012264		Promoter_Associated	S_Shore	TSS1500	-0.230559	7.3518e-11	3.71624e-08
cg26421469	chr2	190538827				Promoter_Associated	N_Shore		-0.136208	7.36784e-11	3.72211e-08
cg25605888	chr12	120967936	COQ5	NM_032314			S_Shore	TSS1500	-0.274963	7.49897e-11	3.78608e-08
cg17028893	chr6	43444705	TJAP1;TJAP1;TJAP1;TJAP1;TJAP1;TJAP1	NM_001146018;NM_001146020;NM_001146019;NM_080604;NM_001146016;NR_027394			OpenSea	TSS1500;TSS1500;TSS1500;TSS1500;TSS1500;TSS1500	-0.131693	7.54207e-11	3.80238e-08
cg24125828	chr6	32117049	PRRT1	NM_030651			Island	Body	-0.257031	7.54484e-11	3.80238e-08
cg02257550	chr16	56486271	OGFOD1;NUDT21	NM_018233;NM_007006			S_Shore	Body;TSS1500	-0.145837	7.54974e-11	3.80257e-08
cg02341556	chr11	118781978	BCL9L	NM_182557			S_Shore	TSS1500	-0.174064	7.65786e-11	3.85472e-08
cg14009632	chr6	43445012	TJAP1;TJAP1;TJAP1;TJAP1;TJAP1;TJAP1	NM_001146016;NM_001146020;NM_001146018;NM_080604;NR_027394;NM_001146019		Promoter_Associated	OpenSea	TSS1500;TSS1500;TSS1500;TSS1500;TSS1500;TSS1500	-0.127996	7.72911e-11	3.88593e-08
cg20441135	chr10	93999132	CPEB3	NM_014912			Island	Body	-0.179064	7.77771e-11	3.908e-08
cg19352507	chr6	29717262	LOC285830;LOC285830	NR_026972;NR_026973			S_Shore	TSS1500;TSS1500	-0.102595	7.88443e-11	3.95405e-08
cg03749037	chr4	103682875	MANBA	NM_005908			S_Shore	TSS1500	-0.111361	7.92174e-11	3.96852e-08
cg03225109	chr2	219773473				Promoter_Associated	N_Shore		-0.101544	7.95851e-11	3.98364e-08
cg18893793	chr12	47472810	AMIGO2;AMIGO2	NM_181847;NM_001143668		Promoter_Associated	N_Shore	5'UTR;5'UTR	-0.197209	7.96139e-11	3.98364e-08
cg19180828	chr1	6265220	RNF207	NM_207396		Unclassified	N_Shore	TSS1500	-0.132217	8.09841e-11	4.04737e-08
cg19389372	chr19	36485356	SDHAF1	NM_001042631		Unclassified_Cell_type_specific	Island	TSS1500	-0.24375	8.10846e-11	4.04999e-08
cg14130039	chr6	32121225	PPT2;PPT2	NM_138717;NM_005155		Promoter_Associated	N_Shore	TSS200;TSS1500	-0.105673	8.12303e-11	4.05486e-08
cg25474616	chr5	68462459	CCNB1	NM_031966		Promoter_Associated	N_Shore	TSS1500	-0.153601	8.17726e-11	4.07466e-08
cg27478579	chr2	55497012	MTIF2;MTIF2	NM_001005369;NM_002453		Promoter_Associated	S_Shore	TSS1500;TSS1500	-0.127375	8.20466e-11	4.08589e-08
cg07916967	chr19	17449202	GTPBP3;GTPBP3;GTPBP3	NM_133644;NM_001128855;NM_032620			S_Shore	Body;Body;Body	-0.140538	8.27017e-11	4.11364e-08
cg12160664	chr1	114521853	OLFML3	NM_020190		Unclassified	OpenSea	TSS200	-0.134372	8.31727e-11	4.1338e-08
cg04585318	chr4	124426384					N_Shore		-0.160177	8.33121e-11	4.13561e-08
cg18732361	chr12	6877080	PTMS	NM_002824		Promoter_Associated	S_Shore	Body	-0.201643	8.33404e-11	4.13561e-08
cg06163411	chr7	129691519	ZC3HC1	NM_016478		Promoter_Associated	S_Shore	TSS1500	-0.155041	8.34515e-11	4.13868e-08
cg09663193	chr17	7486821	MPDU1;MPDU1	NM_004870;NR_024603		Promoter_Associated	Island	TSS200;TSS200	-0.119722	8.35517e-11	4.14121e-08
cg07162320	chr1	155295267	RUSC1;RUSC1;RUSC1;C1orf104;RUSC1	NM_001105205;NM_001105204;NM_014328;NM_001039517;NM_001105203		Promoter_Associated	Island	Body;Body;Body;TSS1500;Body	-0.194751	8.49487e-11	4.20301e-08
cg17470251	chr8	19459996	CSGALNACT1;CSGALNACT1;CSGALNACT1;CSGALNACT1	NM_001130518;NM_001130518;NR_024040;NM_018371			Island	1stExon;5'UTR;Body;5'UTR	-0.225928	8.52999e-11	4.21542e-08
cg17231677	chr10	102671993	FAM178A;FAM178A;FAM178A	NM_001136123;NM_018121;NR_024245			N_Shore	TSS1500;TSS1500;TSS1500	-0.1324	8.58947e-11	4.23778e-08
cg24502904	chr12	53399544	EIF4B	NM_001417			N_Shore	TSS1500	-0.173514	8.61265e-11	4.24628e-08
cg18664667	chr7	105517962	ATXN7L1;ATXN7L1	NM_020725;NM_152749			Island	TSS1500;TSS1500	-0.126404	8.67389e-11	4.27396e-08
cg04179438	chr17	75082479				NonGene_Associated	N_Shelf		-0.155905	8.70427e-11	4.28642e-08
cg00301180	chr17	74126498					OpenSea		-0.141089	8.74044e-11	4.29919e-08
cg12867987	chr4	122792031	BBS7;BBS7	NM_018190;NM_176824		Promoter_Associated	S_Shore	TSS1500;TSS1500	-0.146663	8.7759e-11	4.31411e-08
cg11216554	chr10	124638983	LOC399815;FAM24B	NR_027282;NM_152644		Unclassified	Island	TSS200;5'UTR	-0.212896	8.8258e-11	4.3361e-08
cg16536390	chr4	84205065	COQ2	NM_015697		Promoter_Associated	N_Shore	Body	-0.177487	8.85741e-11	4.34909e-08
cg25534953	chr2	97174206	NEURL3	NR_026875		Unclassified	Island	TSS1500	-0.125527	8.88134e-11	4.35829e-08
cg06071746	chr17	57297518	GDPD1;GDPD1;GDPD1	NM_182569;NM_001165993;NM_001165994		Promoter_Associated	N_Shore	TSS1500;TSS1500;TSS1500	-0.168483	8.92745e-11	4.3758e-08
cg25860598	chr4	146099474	OTUD4	NM_001102653			N_Shore	5'UTR	-0.174783	8.97871e-11	4.3958e-08
cg01155426	chr1	36039423	TFAP2E	NM_178548			Island	Body	-0.200264	9.03732e-11	4.42192e-08
cg06419732	chr1	205498530	CDK18;CDK18;CDK18	NM_002596;NM_212502;NM_212503		Unclassified	Island	Body;Body;Body	-0.35736	9.09817e-11	4.44651e-08
cg17379860	chr11	61159602	TMEM216	NM_016499		Unclassified	N_Shore	TSS1500	-0.159814	9.10551e-11	4.44751e-08
cg09068004	chr5	126367284	2019-03-03	NM_178450		Promoter_Associated	S_Shore	TSS1500	-0.14473	9.14984e-11	4.46398e-08
cg11781718	chr6	26204333	HIST1H4E	NM_003545		Promoter_Associated	N_Shore	TSS1500	-0.135922	9.15958e-11	4.46613e-08
cg06319986	chr2	232825716	DIS3L2;DIS3L2;DIS3L2;DIS3L2;DIS3L2	NM_001257282;NM_001257281;NM_152383;NR_046477;NR_046476			N_Shore	TSS1500;TSS1500;TSS1500;TSS1500;TSS1500	-0.166362	9.2094e-11	4.48522e-08
cg11636702	chr4	11370466	MIR572	NR_030298			Island	Body	-0.289083	9.22366e-11	4.48956e-08
cg00064778	chr5	126564742				Unclassified_Cell_type_specific	N_Shore		-0.128587	9.27708e-11	4.51295e-08
cg18838958	chr3	67048112	KBTBD8	NM_032505		Promoter_Associated	N_Shore	TSS1500	-0.110771	9.3465e-11	4.54146e-08
cg18982073	chr17	42275458	ATXN7L3;ATXN7L3;ATXN7L3;ATXN7L3	NM_001098833;NM_020218;NM_020218;NM_001098833		Promoter_Associated	N_Shore	1stExon;1stExon;5'UTR;5'UTR	-0.118042	9.39254e-11	4.55592e-08
cg04185447	chr2	64067282	UGP2	NM_001001521			N_Shore	TSS1500	-0.143638	9.40735e-11	4.56047e-08
cg10036802	chr1	171453933	PRRC2C	NM_015172			N_Shore	TSS1500	-0.126176	9.41858e-11	4.56328e-08
cg25663304	chr5	176172918				Unclassified_Cell_type_specific	S_Shelf		-0.102603	9.43584e-11	4.56638e-08
cg24790158	chr19	51893935	C19orf84;C19orf84	NM_001193623;NR_126530			N_Shelf	TSS200;TSS200	-0.123004	9.48432e-11	4.58456e-08
cg05168012	chr2	102867275				Unclassified_Cell_type_specific	Island		-0.224569	9.55069e-11	4.60869e-08
cg14454121	chr12	13043585	GPRC5A	NM_003979			N_Shore	TSS1500	-0.129005	9.57204e-11	4.61511e-08
cg27183007	chr7	50132975	ZPBP;ZPBP	NM_001159878;NM_007009		Promoter_Associated_Cell_type_specific	S_Shore	TSS200;TSS200	-0.106728	9.57499e-11	4.61511e-08
cg19049754	chr10	81966990					Island		-0.107099	9.70693e-11	4.67603e-08
cg07529392	chr12	52215972	FIGNL2	NM_001013690			Island	1stExon	-0.131955	9.71709e-11	4.67824e-08
cg22160121	chr3	138153168	ESYT3	NM_031913		Unclassified_Cell_type_specific	N_Shore	TSS1500	-0.184106	9.75047e-11	4.68917e-08
cg08719380	chr2	152830505	CACNB4;CACNB4;CACNB4;CACNB4	NM_000726;NM_001145798;NM_001005746;NM_001005747			OpenSea	Body;Body;Body;TSS200	-0.189863	9.75096e-11	4.68917e-08
cg02537310	chr15	31284617	MTMR10	NM_017762			S_Shore	TSS1500	-0.138858	9.80891e-11	4.71434e-08
cg21585942	chr1	243584924	SDCCAG8	NM_006642			OpenSea	Body	-0.195593	9.82405e-11	4.71891e-08
cg22940798	chr6	32805554	TAP2;TAP2	NM_000544;NM_018833			N_Shore	Body;Body	-0.165174	9.86014e-11	4.73354e-08
cg05782224	chr9	2243122					S_Shore		-0.127511	9.8938e-11	4.74699e-08
cg07241660	chr11	69259336				Unclassified	S_Shore		-0.139818	9.90817e-11	4.74916e-08
cg14842600	chr16	89573822	SPG7;SPG7	NM_003119;NM_199367			N_Shore	TSS1500;TSS1500	-0.121616	1.00802e-10	4.82263e-08
cg14884899	chr19	1406618	DAZAP1;DAZAP1	NM_170711;NM_018959			N_Shore	TSS1500;TSS1500	-0.11172	1.018e-10	4.86616e-08
cg03773820	chr8	6264959	MCPH1	NM_024596		Promoter_Associated	S_Shore	Body	-0.127785	1.01827e-10	4.86616e-08
cg24324441	chr3	158519002	MFSD1;MFSD1	NM_022736;NM_001167903		Unclassified_Cell_type_specific	N_Shore	TSS1500;TSS1500	-0.129503	1.02084e-10	4.87565e-08
cg27162196	chr16	75183231	ZFP1	NM_153688		Promoter_Associated	S_Shore	5'UTR	-0.164447	1.03108e-10	4.92179e-08
cg08749689	chr10	98797499	SLIT1	NM_003061		Promoter_Associated	OpenSea	Body	-0.136124	1.03376e-10	4.92901e-08
cg16964673	chr1	3775206	KIAA0562;DFFB	NM_014704;NM_004402		Promoter_Associated	Island	TSS1500;Body	-0.196237	1.03377e-10	4.92901e-08
cg24717159	chr15	50474163	SLC27A2;SLC27A2	NM_001159629;NM_003645		Promoter_Associated_Cell_type_specific	N_Shore	TSS1500;TSS1500	-0.140343	1.0546e-10	5.0226e-08
cg21542308	chr8	39853778	IDO2	NM_194294			OpenSea	Body	-0.104187	1.05831e-10	5.03404e-08
cg11773468	chr19	49216319	MAMSTR;MAMSTR	NM_182574;NM_001130915		Unclassified	N_Shore	3'UTR;3'UTR	-0.231694	1.05879e-10	5.03404e-08
cg10599571	chr21	35445161	MRPS6;SLC5A3	NM_032476;NM_006933			Island	TSS1500;TSS1500	-0.146227	1.0664e-10	5.06159e-08
cg27542466	chr15	90728004	SEMA4B	NM_020210		Promoter_Associated_Cell_type_specific	Island	TSS200	-0.10933	1.06726e-10	5.06284e-08
cg14906690	chr10	76573506					Island		-0.206235	1.06849e-10	5.0658e-08
cg08563601	chr2	215675518	BARD1	NM_000465			S_Shore	TSS1500	-0.170308	1.07355e-10	5.08406e-08
cg15628222	chr8	71520989	TRAM1	NM_014294		Promoter_Associated	S_Shore	TSS1500	-0.11125	1.09595e-10	5.18427e-08
cg23882724	chr8	22223971	SLC39A14;SLC39A14;SLC39A14;SLC39A14	NM_001135154;NM_015359;NM_001128431;NM_001135153		Promoter_Associated	N_Shore	TSS1500;TSS1500;TSS1500;TSS1500	-0.12473	1.09745e-10	5.18553e-08
cg01558241	chr9	99637671				Promoter_Associated	N_Shore		-0.111338	1.10113e-10	5.20002e-08
cg02718966	chr3	42846970	HIGD1A;HIGD1A;HIGD1A	NM_014056;NM_001099668;NM_001099669		Promoter_Associated	S_Shore	TSS1500;TSS1500;TSS1500	-0.105262	1.11677e-10	5.26671e-08
cg27092191	chr16	31884699	ZNF267	NM_003414		NonGene_Associated	N_Shore	TSS1500	-0.251499	1.11713e-10	5.26671e-08
cg19666600	chr12	110907609	GPN3;C12orf24	NM_001164372;NM_013300		Promoter_Associated	S_Shore	TSS1500;Body	-0.147365	1.122e-10	5.28667e-08
cg04921824	chr8	27449716				Unclassified	N_Shore		-0.131128	1.13451e-10	5.33664e-08
cg02303805	chr7	148582347	EZH2;EZH2	NM_004456;NM_152998		Promoter_Associated	S_Shore	TSS1500;TSS1500	-0.153436	1.13937e-10	5.35652e-08
cg06547513	chr5	173042843	BOD1;BOD1	NM_138369;NM_001159651		Promoter_Associated	N_Shore	Body;Body	-0.112601	1.14557e-10	5.38264e-08
cg22486834	chr6	52859107	GSTA4	NM_001512			N_Shore	5'UTR	-0.180371	1.15254e-10	5.40772e-08
cg26801943	chr2	74880862	SEMA4F	NM_004263		Promoter_Associated	N_Shore	TSS1500	-0.106054	1.15257e-10	5.40772e-08
cg13344344	chr19	12958803	MAST1	NM_014975		Unclassified	Island	Body	-0.107756	1.15284e-10	5.40772e-08
cg00660989	chr14	45432516	KLHL28;FAM179B	NM_017658;NM_015091		NonGene_Associated	S_Shore	TSS1500;1stExon	-0.188722	1.15706e-10	5.4205e-08
cg04198440	chr9	124133073	STOM;STOM;STOM;STOM;STOM	NM_001270526;NM_004099;NM_001270527;NM_198194;NR_073037		Promoter_Associated	Island	TSS1500;TSS1500;TSS1500;TSS1500;TSS1500	-0.143555	1.1575e-10	5.4205e-08
cg05254747	chr8	22223937	SLC39A14;SLC39A14;SLC39A14;SLC39A14	NM_001135154;NM_015359;NM_001128431;NM_001135153		Promoter_Associated	N_Shore	TSS1500;TSS1500;TSS1500;TSS1500	-0.17004	1.16357e-10	5.43927e-08
cg05272373	chr16	30194064	CORO1A;CORO1A	NM_007074;NM_001193333		Promoter_Associated	N_Shore	TSS1500;TSS1500	-0.181061	1.1661e-10	5.44312e-08
cg18763165	chr19	1316091				Unclassified_Cell_type_specific	Island		-0.103987	1.16622e-10	5.44312e-08
cg21490662	chr4	185571520	CASP3;CCDC111;CASP3	NM_004346;NM_152683;NM_032991			S_Shore	TSS1500;5'UTR;TSS1500	-0.144081	1.17241e-10	5.45988e-08
cg02964208	chr2	101618150	RPL31;RPL31;RPL31	NM_001099693;NM_001098577;NM_000993			N_Shore	TSS1500;TSS1500;TSS1500	-0.133716	1.18572e-10	5.50967e-08
cg07141002	chr22	38201690	H1F0	NM_005318		Unclassified_Cell_type_specific	Island	1stExon	-0.124701	1.18647e-10	5.51008e-08
cg06898830	chr1	86861147	ODF2L;ODF2L	NM_020729;NM_001007022			N_Shore	5'UTR;5'UTR	-0.11883	1.18765e-10	5.51254e-08
cg15006681	chr22	38199759	H1F0	NM_005318			N_Shore	TSS1500	-0.128423	1.18888e-10	5.51398e-08
cg18630644	chr6	4079528	C6orf201;C6orf146;C6orf201	NM_001085401;NM_173563;NM_001085401			S_Shore	1stExon;TSS200;5'UTR	-0.128667	1.19231e-10	5.52196e-08
cg22215678	chr18	19191718	SNRPD1	NM_006938		Promoter_Associated	N_Shore	TSS1500	-0.204912	1.20815e-10	5.58918e-08
cg18984151	chr3	47555476	C3orf75	NM_001031703		Promoter_Associated	S_Shore	TSS1500	-0.10563	1.20906e-10	5.5903e-08
cg16840745	chr3	52091829	DUSP7	NM_001947		Promoter_Associated	S_Shore	TSS1500	-0.116308	1.21762e-10	5.62679e-08
cg24238527	chr7	44888622	H2AFV;H2AFV;H2AFV;H2AFV;H2AFV	NM_201517;NM_201516;NM_012412;NM_138635;NM_201436			S_Shore	TSS1500;TSS1500;TSS1500;TSS1500;TSS1500	-0.126153	1.22059e-10	5.63431e-08
cg10425698	chr16	75468281	CFDP1	NM_006324			S_Shore	TSS1500	-0.181375	1.22234e-10	5.63926e-08
cg14624145	chr17	37024169				Unclassified	N_Shore		-0.183193	1.22557e-10	5.65105e-08
cg22079043	chr11	1785631	CTSD;HCCA2	NM_001909;NM_053005			S_Shore	TSS1500;TSS200	-0.152753	1.22638e-10	5.65169e-08
cg07113006	chr1	45097282	RNF220	NM_018150			Island	Body	-0.147008	1.23866e-10	5.69578e-08
cg00936626	chr3	196694856	PIGZ	NM_025163		Unclassified_Cell_type_specific	N_Shore	5'UTR	-0.220656	1.24161e-10	5.70625e-08
cg25677116	chr10	81967284	LINC00857	NR_038464			Island	TSS200	-0.151892	1.24394e-10	5.71384e-08
cg03233793	chr19	19626605	NDUFA13;TSSK6	NM_015965;NM_032037		Promoter_Associated	Island	TSS1500;TSS200	-0.145988	1.25305e-10	5.75253e-08
cg26590607	chr15	72447997				Unclassified	OpenSea		-0.163308	1.26698e-10	5.80257e-08
cg00933182	chr17	43298345	FMNL1	NM_005892		Promoter_Associated_Cell_type_specific	N_Shore	TSS1500	-0.155975	1.29357e-10	5.91269e-08
cg08098326	chr8	145670626	TONSL	NM_013432			S_Shore	TSS1500	-0.139457	1.29654e-10	5.92304e-08
cg08873792	chr6	32847811	PPP1R2P1	NR_027771			Island	Body	-0.17688	1.29919e-10	5.93195e-08
cg01356548	chr6	3258733	PSMG4;PSMG4;PSMG4	NM_001128591;NM_001135750;NM_001128592		Promoter_Associated	N_Shore	TSS1500;TSS1500;TSS1500	-0.134229	1.30258e-10	5.94417e-08
cg02329205	chr15	100274128	LYSMD4	NM_152449		Promoter_Associated	S_Shore	TSS1500	-0.152996	1.30394e-10	5.94716e-08
cg01752881	chr2	25427114					Island		-0.168042	1.31376e-10	5.98545e-08
cg15826352	chr4	2935700	MFSD10;MFSD10;MFSD10	NM_001120;NM_001120;NM_001146069			Island	1stExon;5'UTR;5'UTR	-0.109028	1.31497e-10	5.98668e-08
cg04038455	chr5	43037611	LOC648987	NR_104651		Promoter_Associated_Cell_type_specific	S_Shore	Body	-0.248224	1.31941e-10	6.00113e-08
cg20776772	chr5	41869404	OXCT1-AS1;OXCT1	NR_046635;NM_000436		Promoter_Associated	N_Shore	TSS1500;Body	-0.163103	1.32006e-10	6.00113e-08
cg26380536	chr17	79848536	ALYREF;ANAPC11;ANAPC11;ANAPC11;ANAPC11;ANAPC11;ANAPC11;ANAPC11;ANAPC11;ANAPC11;ANAPC11;ANAPC11;ANAPC11;ANAPC11;ANAPC11	NM_005782;NM_001002247;NM_016476;NM_001289419;NM_001289418;NM_001289417;NM_001289415;NM_001002248;NM_001002246;NM_001002245;NM_001002244;NM_001289420;NM_001289416;NM_001002249;NM_001289414			Island	Body;TSS1500;TSS1500;TSS1500;TSS1500;TSS1500;TSS1500;TSS1500;TSS1500;TSS1500;TSS1500;TSS1500;TSS1500;TSS1500;TSS200	-0.122199	1.32906e-10	6.03259e-08
cg26833652	chr12	102036256	MYBPC1;MYBPC1;MYBPC1;MYBPC1	NM_206819;NM_206821;NM_206820;NM_002465			Island	Body;Body;Body;Body	-0.112485	1.34199e-10	6.08626e-08
cg00620190	chr6	26240307	HIST1H4F	NM_003540			N_Shore	TSS1500	-0.260437	1.34241e-10	6.08626e-08
cg20806180	chr22	39852862	MGAT3	NM_002409		Unclassified_Cell_type_specific	Island	TSS1500	-0.203312	1.34812e-10	6.10607e-08
cg20068496	chr14	78108822				Promoter_Associated	S_Shore		-0.12636	1.34891e-10	6.10607e-08
cg06480265	chr6	24722060				Promoter_Associated	S_Shore		-0.166912	1.35551e-10	6.12582e-08
cg01116810	chr22	24891153	C22orf45;C22orf45;UPB1	NR_028483;NR_028484;NM_016327			Island	TSS1500;TSS1500;TSS200	-0.26724	1.35734e-10	6.1308e-08
cg26114392	chr17	7298594	PLSCR3	NM_020360		Promoter_Associated	S_Shore	TSS1500	-0.116321	1.36004e-10	6.13971e-08
cg07438660	chr17	38805042	SMARCE1	NM_003079		Promoter_Associated_Cell_type_specific	S_Shore	TSS1500	-0.131649	1.36537e-10	6.15714e-08
cg11878016	chr7	84816843					S_Shore		-0.130296	1.36645e-10	6.15872e-08
cg10552903	chr12	122458940	BCL7A;BCL7A	NM_020993;NM_001024808			OpenSea	TSS1500;TSS1500	-0.162613	1.37962e-10	6.20477e-08
cg18427905	chr2	232825958	DIS3L2	NM_152383		Promoter_Associated	N_Shore	TSS1500	-0.111823	1.38338e-10	6.21831e-08
cg14035019	chr17	29032782					N_Shore		-0.165851	1.39173e-10	6.24584e-08
cg01267457	chr4	103683322	MANBA	NM_005908			S_Shore	TSS1500	-0.138787	1.39855e-10	6.27071e-08
cg22371859	chr3	9005479	RAD18	NM_020165		Promoter_Associated	S_Shore	TSS1500	-0.118943	1.39951e-10	6.27071e-08
cg17040753	chr2	110705781	LIMS3-LOC440895;LIMS3-LOC440895;LOC440895	NR_027145;NR_027144;NR_027143			Island	Body;Body;Body	-0.131181	1.40767e-10	6.2972e-08
cg07976112	chr7	44888679	H2AFV;H2AFV;H2AFV;H2AFV;H2AFV	NM_201517;NM_201516;NM_012412;NM_138635;NM_201436			S_Shore	TSS1500;TSS1500;TSS1500;TSS1500;TSS1500	-0.14506	1.41813e-10	6.33048e-08
cg22360649	chr11	65657733	CCDC85B	NM_006848		NonGene_Associated	N_Shore	TSS200	-0.135406	1.42303e-10	6.34898e-08
cg00931187	chr6	42846967	RPL7L1	NM_198486			OpenSea	TSS1500	-0.133907	1.42702e-10	6.3634e-08
cg06386478	chr8	19460136	CSGALNACT1;CSGALNACT1;CSGALNACT1	NM_001130518;NR_024040;NM_018371			Island	TSS200;Body;5'UTR	-0.144249	1.44536e-10	6.43835e-08
cg13620881	chr6	10888129	SYCP2L	NM_001040274			S_Shore	Body	-0.108924	1.45166e-10	6.46299e-08
cg00366917	chr18	74845154	MBP;MBP	NM_001025100;NM_001025101		Promoter_Associated	Island	TSS1500;TSS1500	-0.1856	1.4627e-10	6.50434e-08
cg21480542	chr11	85393571					OpenSea		-0.155897	1.46327e-10	6.50434e-08
cg03786808	chr17	41994384	C17orf88	NR_026770			OpenSea	TSS200	-0.187724	1.47755e-10	6.56434e-08
cg22328208	chr8	98289745	TSPYL5	NM_033512			Island	1stExon	-0.300139	1.48232e-10	6.58206e-08
cg20660989	chr6	35150136					Island		-0.193494	1.49414e-10	6.62756e-08
cg24435209	chr22	17640972	CECR5;CECR4;CECR4;CECR5	NM_017829;NR_024482;NR_024483;NM_033070		Promoter_Associated	S_Shore	Body;Body;Body;TSS1500	-0.2375	1.5056e-10	6.67487e-08
cg10911980	chr3	43146909	C3orf39	NM_032806		Promoter_Associated	N_Shore	5'UTR	-0.143315	1.50856e-10	6.68093e-08
cg25580096	chr12	94541598	PLXNC1	NM_005761			N_Shore	TSS1500	-0.120899	1.51053e-10	6.6826e-08
cg20132545	chr3	195270783	PPP1R2;PPP1R2;PPP1R2	NM_006241;NM_001291505;NM_001291504		Promoter_Associated	S_Shore	TSS1500;TSS1500;TSS1500	-0.13667	1.52103e-10	6.72552e-08
cg05816193	chr6	26018127	HIST1H1A	NM_005325		Promoter_Associated	N_Shelf	TSS200	-0.196761	1.52729e-10	6.74963e-08
cg27190034	chr2	227700119	RHBDD1;RHBDD1	NM_001167608;NM_032276		Promoter_Associated	N_Shore	TSS1500;TSS1500	-0.202628	1.5296e-10	6.75498e-08
cg08620177	chr15	31617459			chr15:31617195-31617195		N_Shore		-0.174699	1.53011e-10	6.75498e-08
cg00871371	chr17	75371476	SEPT9;SEPT9;SEPT9;SEPT9;SEPT9	NM_001113492;NM_001113493;NM_001113491;NM_006640;NM_001113494			S_Shore	5'UTR;Body;Body;Body;TSS1500	-0.18841	1.53241e-10	6.75807e-08
cg13809441	chr6	6737631					OpenSea		-0.118278	1.54414e-10	6.8062e-08
cg09510531	chr21	45705742	AIRE	NM_000383			Island	TSS200	-0.114182	1.55931e-10	6.86228e-08
cg05494220	chr11	43665378				Promoter_Associated_Cell_type_specific	OpenSea		-0.116448	1.5677e-10	6.89557e-08
cg12172026	chr20	10414016	MKKS;MKKS	NM_170784;NM_018848			N_Shore	5'UTR;TSS1500	-0.153582	1.57236e-10	6.90897e-08
cg27357306	chr10	63657059				Unclassified	OpenSea		-0.201699	1.57239e-10	6.90897e-08
cg26457160	chr7	95026121	PON3	NM_000940			Island	TSS1500	-0.102881	1.57513e-10	6.91566e-08
cg24334174	chr1	22141341	LDLRAD2	NM_001013693		Promoter_Associated	Island	Body	-0.187704	1.57638e-10	6.91566e-08
cg17495087	chr8	96085689					Island		-0.133515	1.57917e-10	6.92427e-08
cg20095581	chr8	107459990	OXR1;OXR1;OXR1	NM_001198532;NM_018002;NM_001198533			OpenSea	TSS200;Body;Body	-0.24203	1.58521e-10	6.94715e-08
cg20400592	chr13	51418041	DLEU7	NM_198989			Island	TSS200	-0.144352	1.59796e-10	6.9957e-08
cg14502181	chr2	88925996	EIF2AK3	NM_004836			N_Shore	Body	-0.132775	1.59966e-10	6.99952e-08
cg10253847	chr6	28227085	NKAPL	NM_001007531		Promoter_Associated_Cell_type_specific	Island	TSS200	-0.101756	1.60615e-10	7.02424e-08
cg05678733	chr5	43010511			chr5:43010298-43010298	Unclassified	OpenSea		-0.133885	1.62341e-10	7.09604e-08
cg20208600	chr11	61159687	TMEM216	NM_016499		Unclassified	N_Shore	TSS200	-0.106523	1.63848e-10	7.15448e-08
cg12544923	chr17	56770418	TEX14;TEX14;TEX14;RAD51C;RAD51C;RAD51C;RAD51C	NM_001201457;NM_198393;NM_031272;NR_103873;NR_103872;NM_002876;NM_058216		Unclassified	S_Shore	TSS1500;TSS1500;TSS1500;Body;Body;Body;Body	-0.109822	1.64402e-10	7.17122e-08
cg06872887	chr5	145215445	PRELID2;PRELID2;PRELID2	NM_182960;NM_138492;NM_205846			S_Shore	TSS1500;TSS1500;TSS1500	-0.101688	1.65327e-10	7.20782e-08
cg14445384	chr17	20947479	USP22	NM_015276		Promoter_Associated	S_Shore	TSS1500	-0.108967	1.68166e-10	7.32399e-08
cg04579398	chr19	36485360	SDHAF1	NM_001042631		Unclassified_Cell_type_specific	Island	TSS1500	-0.233061	1.68438e-10	7.32459e-08
cg07751331	chr2	26205865	KIF3C	NM_002254		Promoter_Associated	S_Shore	TSS1500	-0.132223	1.68442e-10	7.32459e-08
cg19328828	chr12	123215471	GPR81	NM_032554			OpenSea	TSS1500	-0.261213	1.6927e-10	7.35302e-08
cg21444749	chr6	90530488	MDN1	NM_014611			S_Shore	TSS1500	-0.10991	1.69452e-10	7.3571e-08
cg20994007	chr22	41346560	RBX1	NM_014248	chr22:41346258-41346258	Promoter_Associated	N_Shore	TSS1500	-0.129567	1.69685e-10	7.36343e-08
cg16151082	chr8	96145483	PLEKHF2	NM_024613			N_Shore	TSS1500	-0.11977	1.70059e-10	7.37584e-08
cg10243004	chr2	128616167	POLR2D	NM_004805		Promoter_Associated	S_Shore	TSS1500	-0.330719	1.71096e-10	7.41698e-08
cg21298759	chr1	24741723	NIPAL3	NM_020448		Promoter_Associated	N_Shore	TSS1500	-0.233498	1.71972e-10	7.45114e-08
cg04569429	chr17	37024625	LASP1	NM_006148			N_Shore	TSS1500	-0.100747	1.72594e-10	7.47034e-08
cg00098622	chr5	175965617	RNF44	NM_014901			S_Shore	TSS1500	-0.102186	1.73173e-10	7.48634e-08
cg09147423	chr10	103455113	FBXW4	NM_022039			S_Shore	TSS1500	-0.194528	1.73231e-10	7.48634e-08
cg17019053	chr2	74875263	C2orf65	NM_138804			Island	TSS200	-0.165065	1.73845e-10	7.50905e-08
cg19341652	chr6	116600143	DSE;TSPYL1	NM_001080976;NM_003309		Unclassified	N_Shore	TSS1500;1stExon	-0.214433	1.74661e-10	7.53654e-08
cg09459982	chr6	33386556	CUTA;CUTA;SYNGAP1;CUTA;CUTA;CUTA	NM_015921;NM_001014837;NM_006772;NM_001014838;NM_001014840;NM_001014433		Promoter_Associated	S_Shore	TSS1500;TSS1500;TSS1500;TSS1500;TSS1500;TSS1500	-0.147988	1.75678e-10	7.56875e-08
cg02932780	chr6	31762353	VARS	NM_006295			N_Shore	Body	-0.125121	1.76698e-10	7.60717e-08
cg22285710	chr17	38805129	SMARCE1	NM_003079		Promoter_Associated_Cell_type_specific	S_Shore	TSS1500	-0.134607	1.76751e-10	7.60717e-08
cg02740457	chr1	179850845	TOR1AIP1;TOR1AIP1	NM_015602;NM_001267578			N_Shore	TSS1500;TSS1500	-0.115855	1.77828e-10	7.6418e-08
cg21094405	chr13	113656117	MCF2L;MCF2L	NM_001112732;NM_024979		Unclassified_Cell_type_specific	Island	Body;Body	-0.111127	1.79231e-10	7.68634e-08
cg04411062	chr1	231115458	TTC13;TTC13;ARV1	NM_024525;NM_001122835;NM_022786			S_Shore	TSS1500;TSS1500;Body	-0.127368	1.80399e-10	7.73247e-08
cg19972590	chr22	32808786	C22orf28	NM_014306		Promoter_Associated	S_Shore	TSS1500	-0.102264	1.80737e-10	7.74304e-08
cg16553051	chr20	35806496	RPN2;C20orf132;RPN2;C20orf132;C20orf132	NM_002951;NM_213632;NM_001135771;NM_213631;NM_152503		Promoter_Associated	N_Shore	TSS1500;Body;TSS1500;Body;Body	-0.135793	1.81042e-10	7.75216e-08
cg05328359	chr3	122514679	DIRC2	NM_032839			S_Shore	Body	-0.138663	1.81558e-10	7.77029e-08
cg14307853	chr9	91924749	CKS2	NM_001827		Promoter_Associated	N_Shore	TSS1500	-0.129134	1.81786e-10	7.77607e-08
cg00553149	chr7	99775558	STAG3;STAG3;GPC2	NM_012447;NM_012447;NM_152742		Promoter_Associated	Island	1stExon;5'UTR;TSS1500	-0.112498	1.82483e-10	7.79611e-08
cg10071848	chr14	74770110	ABCD4;ABCD4	NR_003256;NM_005050		Promoter_Associated	S_Shore	TSS1500;TSS1500	-0.169482	1.8285e-10	7.80172e-08
cg22510727	chr12	64541117	SRGAP1	NM_020762			OpenSea	3'UTR	-0.218705	1.83274e-10	7.81214e-08
cg13982823	chr13	31040574	HMGB1	NM_002128		Promoter_Associated	OpenSea	TSS1500	-0.148428	1.8344e-10	7.815e-08
cg22051204	chr5	76373803	ZBED3	NM_032367		Unclassified	S_Shore	5'UTR	-0.111868	1.83857e-10	7.8288e-08
cg16284213	chr6	32952568				Unclassified	OpenSea		-0.107685	1.85456e-10	7.88489e-08
cg22968887	chr2	222506138					OpenSea		-0.178664	1.86382e-10	7.91624e-08
cg12161971	chr11	77907332	USP35	NM_020798			Island	Body	-0.240907	1.88046e-10	7.9818e-08
cg20581874	chr14	21191754					Island		-0.199016	1.89208e-10	8.02006e-08
cg09638559	chr3	193310350	OPA1;OPA1;OPA1;OPA1;OPA1;OPA1;OPA1;OPA1	NM_130831;NM_130837;NM_130836;NM_130835;NM_130834;NM_130833;NM_130832;NM_015560			N_Shore	TSS1500;TSS1500;TSS1500;TSS1500;TSS1500;TSS1500;TSS1500;TSS1500	-0.128586	1.90297e-10	8.06216e-08
cg26182859	chr1	153762201					OpenSea		-0.220654	1.91285e-10	8.09993e-08
cg18221429	chr7	150020136	LRRC61;ACTR3C;LRRC61	NM_001142928;NM_001164458;NM_023942		Promoter_Associated	Island	TSS200;5'UTR;TSS200	-0.150398	1.92551e-10	8.14532e-08
cg00610508	chr16	4013337	ADCY9	NM_001116		Unclassified_Cell_type_specific	N_Shore	3'UTR	-0.19443	1.95561e-10	8.2685e-08
cg24670552	chr13	110436780	IRS2	NM_003749			Island	1stExon	-0.160057	1.98126e-10	8.36849e-08
cg13385210	chr17	38599271	IGFBP4	NM_001552		Promoter_Associated	Island	TSS1500	-0.10933	1.99576e-10	8.41015e-08
cg13341668	chr3	50359909	HYAL2;HYAL2	NM_003773;NM_033158		Promoter_Associated	Island	5'UTR;TSS1500	-0.261894	1.99989e-10	8.41757e-08
cg01215773	chr10	24809288	KIAA1217;KIAA1217;KIAA1217;KIAA1217;KIAA1217;KIAA1217	NM_019590;NM_001282768;NM_001282767;NM_001098500;NM_001282769;NM_001282770		Unclassified	OpenSea	Body;Body;Body;Body;Body;Body	-0.17134	2.01707e-10	8.48556e-08
cg24910523	chr7	12725554	ARL4A;ARL4A;ARL4A;ARL4A	NM_001037164;NM_212460;NM_005738;NM_001195396			N_Shore	TSS1500;TSS1500;TSS1500;TSS1500	-0.133195	2.02118e-10	8.49019e-08
cg14957346	chr17	39943439	JUP;JUP	NM_002230;NM_021991		Unclassified	S_Shore	TSS1500;TSS1500	-0.13403	2.02118e-10	8.49019e-08
cg05751661	chr20	52226824					OpenSea		-0.145436	2.02362e-10	8.49618e-08
cg04149015	chr16	31159854	PRSS36	NM_173502			Island	Body	-0.149787	2.02514e-10	8.49832e-08
cg00737978	chr18	13611807	C18orf1;C18orf1;C18orf1;C18orf1;C18orf1;C18orf1	NM_001003675;NM_181481;NM_181482;NM_001003674;NM_001003675;NM_001003674		Promoter_Associated	OpenSea	5'UTR;Body;Body;5'UTR;1stExon;1stExon	-0.104329	2.03404e-10	8.52885e-08
cg18487535	chr16	81041861	CENPN;CENPN;CENPN;CENPN;CENPN;CMC2	NM_001270473;NM_001100625;NM_001100624;NM_018455;NM_001270474;NM_020188			S_Shore	5'UTR;5'UTR;5'UTR;5'UTR;5'UTR;TSS1500	-0.211063	2.03561e-10	8.52885e-08
cg12778775	chr22	44893667	LDOC1L	NM_032287		Promoter_Associated	Island	5'UTR	-0.148162	2.0363e-10	8.52885e-08
cg27102629	chr10	76573155					N_Shore		-0.200164	2.03648e-10	8.52885e-08
cg24201793	chr2	9144764	MBOAT2	NM_138799			S_Shore	TSS1500	-0.234982	2.0381e-10	8.53139e-08
cg07954706	chr1	110164547	AMPD2;AMPD2	NM_139156;NM_004037		Promoter_Associated_Cell_type_specific	S_Shore	Body;Body	-0.126478	2.04066e-10	8.53783e-08
cg17119387	chr17	2615431	KIAA0664	NM_015229			Island	TSS1500	-0.130798	2.04552e-10	8.54966e-08
cg16393207	chr11	75237739	GDPD5	NM_030792			Island	TSS1500	-0.139611	2.04873e-10	8.55881e-08
cg17442852	chr17	1478889	SLC43A2	NM_152346			Island	3'UTR	-0.127726	2.05304e-10	8.57256e-08
cg08504812	chr3	157260627	C3orf55;C3orf55;C3orf55;C3orf55	NM_001130001;NM_001099777;NM_001130002;NR_024016		Unclassified_Cell_type_specific	N_Shore	TSS1500;TSS1500;TSS1500;TSS1500	-0.143601	2.07401e-10	8.65584e-08
cg14911847	chr16	84149841	MBTPS1	NM_003791		Promoter_Associated	N_Shore	5'UTR	-0.112551	2.07519e-10	8.65645e-08
cg18806912	chr15	42067504	MAPKBP1;MAPKBP1;MAPKBP1;MAPKBP1;MAPKBP1	NR_049762;NR_049761;NM_001128608;NM_014994;NM_001265611		Promoter_Associated	S_Shore	Body;Body;Body;Body;Body	-0.124632	2.08345e-10	8.68658e-08
cg22697825	chr1	223899853	CAPN2;CAPN2	NM_001748;NM_001146068		Promoter_Associated	N_Shore	TSS1500;Body	-0.119299	2.12258e-10	8.82344e-08
cg05821634	chr1	16164109	FLJ37453	NR_024279			Island	Body	-0.126211	2.12787e-10	8.8411e-08
cg01839993	chr10	74034644	DDIT4	NM_019058		Promoter_Associated	Island	Body	-0.148995	2.13105e-10	8.84991e-08
cg07936672	chr2	97173713	NEURL3	NR_026875		Unclassified	N_Shore	Body	-0.137968	2.13759e-10	8.8727e-08
cg14135596	chr12	8122787				Promoter_Associated	N_Shore		-0.154062	2.1481e-10	8.90317e-08
cg16990174	chr3	72496875	RYBP	NM_012234			S_Shore	TSS1500	-0.141566	2.14811e-10	8.90317e-08
cg06191495	chr2	234264163	DGKD	NM_152879			OpenSea	Body	-0.105209	2.14975e-10	8.90555e-08
cg18160135	chr4	99851115	EIF4E;EIF4E;EIF4E;EIF4E;EIF4E	NM_001130679;NM_001968;NM_001968;NM_001130678;NM_001130679		Promoter_Associated	S_Shore	5'UTR;1stExon;5'UTR;TSS1500;1stExon	-0.144833	2.158e-10	8.93534e-08
cg11630632	chr13	33113343	N4BP2L2;N4BP2L2	NM_014887;NM_033111		Promoter_Associated	OpenSea	TSS1500;TSS1500	-0.113481	2.18309e-10	9.03031e-08
cg26718857	chr1	150209248	ANP32E;ANP32E;ANP32E;ANP32E	NM_001136478;NM_001280560;NM_001280559;NM_030920			S_Shore	TSS1500;TSS1500;TSS1500;TSS1500	-0.116501	2.19652e-10	9.06824e-08
cg11747081	chr13	76444823				Unclassified	OpenSea		-0.251292	2.19658e-10	9.06824e-08
cg16051228	chr5	1294576	TERT;TERT	NM_198255;NM_198253		Unclassified_Cell_type_specific	Island	Body;Body	-0.100934	2.20199e-10	9.08611e-08
cg11670060	chr5	145316416	SH3RF2	NM_152550			S_Shore	5'UTR	-0.10018	2.22107e-10	9.15136e-08
cg20415811	chr2	74700246	CCDC142;MRPL53	NM_032779;NM_053050			S_Shore	3'UTR;TSS1500	-0.125547	2.23223e-10	9.18384e-08
cg04413853	chr17	58499706	C17orf64	NM_181707			S_Shore	TSS200	-0.174835	2.23472e-10	9.18958e-08
cg08249619	chr1	205498018	CDK18;CDK18;CDK18	NM_002596;NM_212502;NM_212503		Unclassified	Island	Body;Body;Body	-0.200595	2.23805e-10	9.19879e-08
cg00424451	chr17	76338660			chr17:76338337-76338337	Unclassified_Cell_type_specific	S_Shore		-0.137636	2.2544e-10	9.26145e-08
cg12425057	chr3	15107106	MRPS25	NM_022497		Promoter_Associated	S_Shore	TSS1500	-0.190815	2.26285e-10	9.29164e-08
cg12244647	chr22	50737978	PLXNB2	NM_012401		Unclassified_Cell_type_specific	Island	5'UTR	-0.155585	2.26961e-10	9.31483e-08
cg07059402	chr22	38244781	MIR659;EIF3L	NR_030396;NM_016091		Promoter_Associated_Cell_type_specific	N_Shore	TSS1500;TSS1500	-0.249016	2.31438e-10	9.48004e-08
cg11970806	chr17	56066485	VEZF1	NM_007146		Promoter_Associated	S_Shore	TSS1500	-0.124364	2.32695e-10	9.52688e-08
cg22282632	chr3	113418063					S_Shelf		-0.152525	2.33366e-10	9.5497e-08
cg09722426	chr22	35695253	TOM1;TOM1;TOM1;TOM1;TOM1;TOM1	NM_005488;NM_001135732;NM_001135730;NR_024195;NR_024194;NM_001135729		Promoter_Associated	N_Shore	TSS1500;TSS1500;TSS1500;TSS1500;TSS1500;TSS200	-0.103068	2.3385e-10	9.56487e-08
cg26795012	chr1	245874750					OpenSea		-0.11709	2.35592e-10	9.63141e-08
cg26090072	chr2	74669387	RTKN	NM_001015055		Unclassified	Island	TSS1500	-0.105157	2.36139e-10	9.64388e-08
cg02616604	chr10	46971347	SYT15;SYT15	NM_181519;NM_031912			Island	TSS1500;TSS1500	-0.132995	2.36241e-10	9.64388e-08
cg07587451	chr8	26433959	DPYSL2;DPYSL2	NM_001386;NM_001197293			N_Shore	TSS1500;Body	-0.215564	2.3696e-10	9.66853e-08
cg24361265	chr15	44068668	ELL3	NM_025165		Promoter_Associated	Island	Body	-0.424028	2.38437e-10	9.72407e-08
cg20165416	chr10	89264080	MINPP1	NM_004897		Promoter_Associated	N_Shore	TSS200	-0.135412	2.4005e-10	9.78036e-08
cg18049167	chr6	32121261	PPT2;PPT2	NM_138717;NM_005155		Promoter_Associated	N_Shore	TSS200;TSS1500	-0.167296	2.40242e-10	9.78323e-08
cg05825930	chr2	220550251					OpenSea		-0.180982	2.40354e-10	9.78323e-08
cg13929988	chr4	88140436	KLHL8	NM_020803		Promoter_Associated	N_Shore	5'UTR	-0.158127	2.40912e-10	9.7989e-08
cg12624641	chr14	90420569	C14orf143	NM_145231		Promoter_Associated	N_Shore	Body	-0.130214	2.40972e-10	9.7989e-08
cg27331665	chr11	316456			chr11:316246-316246	Unclassified_Cell_type_specific	Island		-0.348823	2.41753e-10	9.82525e-08
cg26982321	chr6	137663088				Unclassified_Cell_type_specific	OpenSea		-0.131139	2.41854e-10	9.82525e-08
cg25065097	chr13	50160350	RCBTB1	NM_018191			S_Shore	TSS1500	-0.119187	2.44268e-10	9.91373e-08
cg11339849	chr3	57743171	SLMAP	NM_007159			S_Shore	TSS200	-0.144916	2.44817e-10	9.9192e-08
cg08358392	chr6	130339410	L3MBTL3;L3MBTL3	NM_001007102;NM_032438			N_Shore	TSS1500;TSS1500	-0.121442	2.44875e-10	9.9192e-08
cg24695890	chr7	47092254					Island		-0.148476	2.45817e-10	9.95258e-08
cg02866733	chr6	31621179	BAT3;BAT3;BAT3;BAT3	NM_004639;NM_001098534;NM_080702;NM_080703		Promoter_Associated	S_Shore	TSS1500;TSS1500;TSS1500;TSS1500	-0.118324	2.50501e-10	1.01178e-07
cg15484811	chr15	90808161	NGRN;NGRN;CIB1	NM_001033088;NR_028052;NR_102428			N_Shore	TSS1500;TSS1500;Body	-0.17106	2.5069e-10	1.01206e-07
cg01610915	chr22	29950274	THOC5;THOC5;THOC5;THOC5	NM_001002878;NM_001002877;NM_003678;NM_001002879		Promoter_Associated	S_Shore	TSS1500;TSS1500;TSS1500;TSS1500	-0.150241	2.51696e-10	1.01514e-07
cg10210594	chr1	208132787				Unclassified_Cell_type_specific	Island		-0.238567	2.52202e-10	1.0167e-07
cg14776518	chr15	63892607	FBXL22	NM_203373			N_Shore	Body	-0.125781	2.52325e-10	1.01671e-07
cg01642550	chr16	89098327				Unclassified_Cell_type_specific	OpenSea		-0.11053	2.52852e-10	1.01834e-07
cg20973207	chr5	134735362	H2AFY;H2AFY;H2AFY;H2AFY	NM_001040158;NM_138610;NM_138609;NM_004893			S_Shore	TSS1500;TSS1500;TSS1500;5'UTR	-0.109692	2.53556e-10	1.02013e-07
cg19103609	chr19	14543524	PKN1	NM_002741			N_Shore	TSS1500	-0.146551	2.53661e-10	1.02013e-07
cg10911063	chr3	75445095					Island		-0.147191	2.54754e-10	1.02306e-07
cg15901783	chr13	77461426	KCTD12	NM_138444			S_Shore	TSS1500	-0.162011	2.57971e-10	1.0345e-07
cg00966482	chr6	11111926	HERV-FRD;LOC221710;HERV-FRD	NM_207582;NM_001135575;NM_207582			OpenSea	1stExon;Body;5'UTR	-0.244228	2.61083e-10	1.04498e-07
cg24280832	chr10	77871958	C10orf11	NM_032024			N_Shore	Body	-0.279972	2.6142e-10	1.04583e-07
cg20065768	chr16	29796685			chr16:29796508-29796508	Unclassified_Cell_type_specific	Island		-0.125303	2.62442e-10	1.04942e-07
cg02965290	chr17	38108850				Promoter_Associated	OpenSea		-0.133494	2.65633e-10	1.06066e-07
cg05824976	chr2	203737195	ICA1L;ICA1L;ICA1L	NM_001288623;NM_001288622;NM_138468			S_Shore	TSS1500;TSS1500;TSS1500	-0.135804	2.66653e-10	1.06423e-07
cg10961323	chr1	24127976	GALE;GALE	NM_000403;NM_001008216			S_Shore	TSS1500;TSS1500	-0.134258	2.67266e-10	1.06617e-07
cg09342058	chr4	124426388					N_Shore		-0.167965	2.68841e-10	1.07143e-07
cg02558611	chr5	118324627	DTWD2;DTWD2	NM_001308081;NM_173666		Promoter_Associated	S_Shore	TSS1500;TSS1500	-0.166244	2.69453e-10	1.07337e-07
cg13142134	chr6	42695332				Promoter_Associated	Island		-0.225758	2.7046e-10	1.07686e-07
cg24181914	chr19	47617301	ZC3H4	NM_015168			S_Shore	TSS1500	-0.197658	2.70869e-10	1.07798e-07
cg07597892	chr20	17663972	RRBP1;RRBP1	NM_001042576;NM_004587		Promoter_Associated	S_Shore	TSS1500;TSS1500	-0.108778	2.71892e-10	1.08154e-07
cg14367829	chr13	24464274	C1QTNF9B-AS1;C1QTNF9B-AS1;MIPEP	NM_001014442;NM_001135816;NM_005932		Promoter_Associated	S_Shore	5'UTR;5'UTR;TSS1500	-0.125861	2.7543e-10	1.09485e-07
cg15014458	chr19	43969810	LYPD3;LYPD3	NM_014400;NM_014400			S_Shore	1stExon;5'UTR	-0.158511	2.75499e-10	1.09485e-07
cg14218447	chr3	113418004					S_Shelf		-0.160651	2.76376e-10	1.09694e-07
cg00048759	chr7	99775422	STAG3;GPC2	NM_012447;NM_152742		Promoter_Associated	Island	TSS200;TSS1500	-0.137937	2.76391e-10	1.09694e-07
cg07229496	chr5	156570959	MED7;MED7	NM_001100816;NM_004270			S_Shore	TSS1500;TSS1500	-0.126486	2.76416e-10	1.09694e-07
cg00438722	chr17	847641	NXN	NM_022463			N_Shelf	Body	-0.11944	2.77977e-10	1.1021e-07
cg02544454	chr7	25219156	C7orf31	NM_138811		Promoter_Associated	N_Shore	5'UTR	-0.120595	2.79643e-10	1.10818e-07
cg06482857	chr2	24397819	FAM228A	NM_001040710			Island	TSS200	-0.191037	2.79779e-10	1.1082e-07
cg11673244	chr22	22007100	MIR130B;MIR301B	NR_029845;NR_030622		Unclassified	S_Shore	TSS1500;TSS200	-0.145726	2.80838e-10	1.11152e-07
cg17132305	chr20	443679	TBC1D20;TBC1D20	NM_144628;NR_111901		Promoter_Associated	S_Shore	TSS1500;TSS1500	-0.133235	2.80883e-10	1.11152e-07
cg17026391	chr11	61159442	TMEM216;TMEM216;TMEM216	NM_001173991;NM_001173990;NM_016499			N_Shore	TSS1500;TSS1500;TSS1500	-0.194877	2.8363e-10	1.12028e-07
cg17461571	chr19	50887020	POLD1;POLD1;POLD1	NM_001256849;NM_002691;NR_046402		Promoter_Associated	S_Shore	TSS1500;TSS1500;TSS1500	-0.139021	2.84987e-10	1.12511e-07
cg20711496	chr18	55289815	NARS	NM_004539			S_Shore	TSS1500	-0.1783	2.85418e-10	1.12628e-07
cg07087130	chr7	48129797	UPP1;UPP1	NM_181597;NM_003364		Promoter_Associated	Island	5'UTR;5'UTR	-0.18926	2.87569e-10	1.13424e-07
cg13997680	chr6	28226980	ZKSCAN4;NKAPL;ZKSCAN4	NM_001304506;NM_001007531;NM_001304506		Promoter_Associated_Cell_type_specific	Island	5'UTR;TSS200;1stExon	-0.139478	2.88672e-10	1.13805e-07
cg03039218	chr17	43025639	KIF18B	NM_001080443		Promoter_Associated	S_Shore	TSS1500	-0.114935	2.91609e-10	1.14801e-07
cg03612233	chr3	111386652				Promoter_Associated	OpenSea		-0.165022	2.91967e-10	1.14889e-07
cg14962787	chr1	2131080	FAAP20;FAAP20	NM_001282670;NM_001146310		Unclassified	OpenSea	5'UTR;Body	-0.107078	2.93107e-10	1.15283e-07
cg16245345	chr5	179922339	CNOT6	NM_015455		Promoter_Associated	S_Shore	5'UTR	-0.120204	2.93595e-10	1.15421e-07
cg12193833	chr17	30244370				Unclassified_Cell_type_specific	Island		-0.265391	2.94206e-10	1.15607e-07
cg22993195	chr3	49756301	AMIGO3;RNF123	NM_198722;NM_022064		Promoter_Associated	Island	1stExon;Body	-0.216529	2.94454e-10	1.15647e-07
cg07268239	chr1	32665870	CCDC28B;CCDC28B	NM_024296;NM_001301011		Promoter_Associated	N_Shore	TSS200;TSS200	-0.109278	2.95339e-10	1.1589e-07
cg07168556	chr17	48912483	WFIKKN2	NM_175575			OpenSea	TSS200	-0.184882	2.99064e-10	1.17297e-07
cg15594471	chr11	94883474				Promoter_Associated	Island		-0.100866	3.00117e-10	1.17655e-07
cg21036162	chr6	31649728					N_Shore		-0.150001	3.00584e-10	1.17783e-07
cg12621315	chr2	129080120					Island		-0.118377	3.02836e-10	1.185e-07
cg00931644	chr13	77461368	KCTD12	NM_138444			S_Shore	TSS1500	-0.342767	3.03898e-10	1.1886e-07
cg05592245	chr10	65280473	REEP3	NM_001001330			N_Shore	TSS1500	-0.240071	3.05523e-10	1.1944e-07
cg07896667	chr12	1726076	WNT5B	NM_030775			OpenSea	TSS200	-0.155648	3.07261e-10	1.20007e-07
cg03168614	chr20	34253242	RBM12;CPNE1;RBM12;CPNE1;CPNE1;CPNE1;CPNE1;CPNE1;CPNE1	NM_006047;NM_152928;NM_152838;NM_152931;NM_152930;NM_152926;NM_152927;NM_152925;NM_152929		Promoter_Associated	S_Shore	TSS1500;TSS1500;TSS1500;TSS1500;TSS1500;TSS1500;TSS1500;TSS1500;TSS1500	-0.152497	3.09042e-10	1.20619e-07
cg23528448	chr1	53020001	ZCCHC11;ZCCHC11	NM_001009881;NM_015269			S_Shore	TSS1500;TSS1500	-0.136714	3.09257e-10	1.20619e-07
cg11647108	chr10	81967516					Island		-0.186734	3.0941e-10	1.20622e-07
cg09368188	chr1	245330018	KIF26B	NM_018012			OpenSea	Body	-0.127976	3.10412e-10	1.20957e-07
cg22595230	chr20	3766560	CENPB	NM_001810		Promoter_Associated	Island	1stExon	-0.224025	3.11487e-10	1.2132e-07
cg19997384	chr8	41685595	ANK1	NM_001142446		Promoter_Associated	N_Shore	Body	-0.122197	3.12365e-10	1.21605e-07
cg16833163	chr1	6795889					OpenSea		-0.184001	3.12508e-10	1.21605e-07
cg06205108	chr12	107488213	CRY1	NM_004075			S_Shore	TSS1500	-0.166552	3.12983e-10	1.21733e-07
cg03076771	chr20	35233484	C20orf24;C20orf24;C20orf24	NM_018840;NR_026562;NM_199483		Unclassified	N_Shore	TSS1500;TSS1500;TSS1500	-0.116625	3.16175e-10	1.22861e-07
cg11226562	chr10	65280795	REEP3	NM_001001330		Promoter_Associated	N_Shore	TSS1500	-0.170347	3.16384e-10	1.22885e-07
cg20234007	chr18	74535840	ZNF236	NM_007345			Island	TSS1500	-0.131935	3.16778e-10	1.22981e-07
cg16394290	chr1	36788416	FAM176B	NM_018166			Island	Body	-0.103204	3.21557e-10	1.24664e-07
cg12067764	chr1	153762244					OpenSea		-0.164737	3.2533e-10	1.25952e-07
cg04652611	chr1	169429782	CCDC181;CCDC181	NM_001300968;NM_001300968		Unclassified_Cell_type_specific	OpenSea	1stExon;5'UTR	-0.118504	3.32954e-10	1.28785e-07
cg13283877	chr3	49948232	MON1A;MON1A	NM_032355;NM_001142501			Island	Body;Body	-0.103407	3.33119e-10	1.2879e-07
cg00249268	chr18	45458594	SMAD2;SMAD2	NM_001135937;NM_001003652			S_Shore	TSS1500;TSS1500	-0.161451	3.33531e-10	1.28889e-07
cg02713706	chr1	247681749	GCSAML;GCSAML;GCSAML;GCSAML;GCSAML;GCSAML	NM_001281837;NM_001281853;NM_001281835;NM_001281834;NM_001281838;NM_001281836			Island	TSS200;5'UTR;5'UTR;5'UTR;5'UTR;5'UTR	-0.352566	3.33708e-10	1.28899e-07
cg14802355	chr4	103683140	MANBA	NM_005908			S_Shore	TSS1500	-0.111577	3.35594e-10	1.29449e-07
cg14481208	chr2	74669375	RTKN	NM_001015055		Unclassified	Island	TSS1500	-0.145567	3.37177e-10	1.3e-07
cg06767295	chr9	86572023	C9orf64	NM_032307		Unclassified_Cell_type_specific	Island	TSS1500	-0.124678	3.38354e-10	1.30334e-07
cg03840467	chr17	75278162	2019-09-09	NM_001113491			Island	Body	-0.129203	3.38713e-10	1.30412e-07
cg07544451	chr14	62228636	SNAPC1	NM_003082		Promoter_Associated	N_Shore	TSS1500	-0.114909	3.40135e-10	1.30841e-07
cg05881762	chr15	25684849	UBE3A	NM_130839			S_Shore	TSS1500	-0.130164	3.40616e-10	1.30965e-07
cg02142074	chr20	36012596	SRC;SRC	NM_198291;NM_005417		Promoter_Associated	Island	Body;Body	-0.146827	3.42429e-10	1.3141e-07
cg10072464	chr13	114064536					N_Shelf		-0.167401	3.42555e-10	1.3141e-07
cg18676053	chr9	124133094	STOM;STOM	NM_198194;NM_004099			Island	TSS1500;TSS1500	-0.143651	3.43327e-10	1.31646e-07
cg21621538	chr7	24614206	MPP6	NM_016447			OpenSea	5'UTR	-0.12808	3.4803e-10	1.33388e-07
cg03717364	chr2	43202481			chr2:43201925-43201925	Unclassified	OpenSea		-0.11339	3.48202e-10	1.33393e-07
cg14538537	chr12	6939048	LEPREL2	NM_014262		Promoter_Associated	S_Shore	Body	-0.109171	3.48959e-10	1.33622e-07
cg03429645	chr3	100053188	NIT2	NM_020202		Promoter_Associated	N_Shore	TSS1500	-0.132281	3.50459e-10	1.34136e-07
cg22809047	chr2	101618261	RPL31;RPL31;RPL31	NM_001099693;NM_000993;NM_001098577			Island	TSS1500;TSS1500;TSS1500	-0.123229	3.50964e-10	1.34229e-07
cg24720336	chr1	151170427	PIP5K1A;PIP5K1A;PIP5K1A;PIP5K1A	NM_001135638;NM_001135636;NM_003557;NM_001135637			N_Shore	TSS1500;TSS1500;TSS1500;TSS1500	-0.199183	3.51023e-10	1.34229e-07
cg08166631	chr1	40599011					Island		-0.172965	3.51541e-10	1.34366e-07
cg09755872	chr7	23245557				Gene_Associated	Island		-0.237157	3.53747e-10	1.35086e-07
cg06340416	chr5	131892258	RAD50	NM_005732		Promoter_Associated	N_Shore	TSS1500	-0.131322	3.54391e-10	1.35271e-07
cg12523211	chr7	123198375	NDUFA5;NDUFA5;NDUFA5;NDUFA5;NDUFA5;NDUFA5;NDUFA5;NDUFA5;NDUFA5;NDUFA5	NM_001282421;NM_001282420;NM_001282422;NM_001282419;NM_005000;NR_111925;NR_104168;NR_104169;NR_111926;NM_001291304		Promoter_Associated	S_Shore	TSS1500;TSS1500;TSS1500;TSS1500;TSS1500;TSS1500;TSS1500;TSS1500;Body;Body	-0.172996	3.5517e-10	1.35506e-07
cg25660691	chr10	81967281	LINC00857	NR_038464			Island	TSS200	-0.172135	3.55753e-10	1.35667e-07
cg11114757	chr11	102216909	BIRC2	NM_001166	chr11:102216514-102216514		N_Shore	TSS1500	-0.172914	3.56052e-10	1.35699e-07
cg13502252	chr1	153762372					OpenSea		-0.111152	3.56519e-10	1.35699e-07
cg24071762	chr14	102784547	ZNF839;ZNF839	NM_001267827;NM_001267828			N_Shore	5'UTR;TSS1500	-0.171366	3.56616e-10	1.35699e-07
cg17164356	chr6	160209539	TCP1;TCP1	NM_001008897;NM_030752			N_Shore	5'UTR;Body	-0.159688	3.56644e-10	1.35699e-07
cg11245928	chr22	38244767	EIF3L;EIF3L;MIR659	NM_016091;NM_001242923;NR_030396		Promoter_Associated_Cell_type_specific	N_Shore	TSS1500;TSS1500;TSS1500	-0.20608	3.56806e-10	1.35699e-07
cg26579653	chr14	74319300	PTGR2;PTGR2;PTGR2	NM_001146154;NM_152444;NM_001146155			S_Shore	5'UTR;5'UTR;5'UTR	-0.147223	3.60994e-10	1.37178e-07
cg10317717	chr7	48129904	UPP1;UPP1	NM_181597;NM_003364			Island	5'UTR;5'UTR	-0.244229	3.62533e-10	1.3769e-07
cg26643967	chr19	36485282	SDHAF1	NM_001042631		Unclassified_Cell_type_specific	Island	TSS1500	-0.272422	3.63788e-10	1.38105e-07
cg01343041	chr2	24397787	C2orf84	NM_001040710			Island	TSS200	-0.189134	3.64659e-10	1.3831e-07
cg00770784	chr16	75468297	CFDP1	NM_006324			S_Shore	TSS1500	-0.147896	3.64697e-10	1.3831e-07
cg01887374	chr2	129077404	HS6ST1	NM_004807			Island	TSS1500	-0.16242	3.64824e-10	1.3831e-07
cg08125503	chr17	16119344	NCOR1;PIGL	NM_006311;NM_004278		Promoter_Associated	Island	TSS1500;TSS1500	-0.117157	3.6514e-10	1.38368e-07
cg20807790	chr2	25384762	POMC;POMC	NM_000939;NM_001035256		Unclassified_Cell_type_specific	Island	Body;Body	-0.140469	3.69997e-10	1.40082e-07
cg06663305	chr17	8095813				Promoter_Associated	S_Shelf		-0.178273	3.72712e-10	1.40983e-07
cg10184431	chr6	27783226	HIST1H2AJ;HIST1H2BM;HIST1H2BM	NM_021066;NM_003521;NM_003521			S_Shore	TSS1500;3'UTR;1stExon	-0.175025	3.73086e-10	1.41061e-07
cg19179572	chr17	80377872	HEXDC;C17orf101;C17orf101	NM_173620;NM_024648;NM_175902		Promoter_Associated	S_Shore	Body;TSS1500;TSS1500	-0.160706	3.74004e-10	1.41281e-07
cg07471203	chr11	64880911	TM7SF2	NM_003273			S_Shore	Body	-0.141997	3.78069e-10	1.42688e-07
cg14346046	chr11	27494792	LGR4	NM_018490			S_Shore	TSS1500	-0.171093	3.78672e-10	1.42851e-07
cg26787539	chr16	88868869	CDT1	NM_030928		Unclassified_Cell_type_specific	N_Shore	TSS1500	-0.107539	3.79441e-10	1.43077e-07
cg03926815	chr3	13114681	IQSEC1	NM_001134382		Unclassified	Island	TSS200	-0.129807	3.80283e-10	1.4333e-07
cg23663332	chr8	33341954	MAK16	NM_032509		Promoter_Associated	N_Shore	TSS1500	-0.128413	3.82268e-10	1.43986e-07
cg04953218	chr1	169429943	CCDC181	NM_001300968		Unclassified_Cell_type_specific	OpenSea	TSS200	-0.109521	3.82537e-10	1.43986e-07
cg20664247	chr1	2345475	PEX10;PEX10	NM_002617;NM_153818		Promoter_Associated	N_Shore	TSS1500;TSS1500	-0.162069	3.83012e-10	1.441e-07
cg07828990	chr5	126367457	2019-03-03	NM_178450			S_Shore	TSS1500	-0.13731	3.84167e-10	1.4446e-07
cg00082939	chr10	77165293	C10orf41;C10orf41	NR_024421;NR_024422	chr10:77165098-77165098	Unclassified_Cell_type_specific	Island	Body;Body	-0.259742	3.84311e-10	1.4446e-07
cg26405475	chr3	156324038					OpenSea		-0.111257	3.84997e-10	1.44524e-07
cg05427901	chr1	228595189	TRIM11	NM_145214		Promoter_Associated	S_Shore	TSS1500	-0.146337	3.88122e-10	1.45566e-07
cg13685330	chr3	142719437	U2SURP;PAQR9-AS1	NM_001080415;NR_125393			N_Shore	TSS1500;Body	-0.102435	3.88729e-10	1.45729e-07
cg11679268	chr6	31649638	LY6G5C	NM_025262			N_Shore	TSS1500	-0.110627	3.89071e-10	1.45792e-07
cg01226614	chr13	44947593	SERP2	NM_001010897			Island	TSS1500	-0.116272	3.92817e-10	1.47037e-07
cg25759064	chr13	111805337	ARHGEF7;ARHGEF7;ARHGEF7;ARHGEF7	NM_003899;NM_001113511;NM_001113512;NM_145735		Promoter_Associated	N_Shore	TSS1500;Body;Body;Body	-0.151119	3.92918e-10	1.47037e-07
cg10720163	chr15	52861545	ARPP19;ARPP19;ARPP19;ARPP19;ARPP19	NM_001306191;NM_001306195;NM_001306191;NM_001306196;NM_006628		Promoter_Associated_Cell_type_specific	S_Shore	5'UTR;TSS200;1stExon;TSS1500;TSS1500	-0.114756	3.95447e-10	1.47852e-07
cg14637470	chr9	131798317	FAM73B	NM_032809		Promoter_Associated	N_Shore	TSS1500	-0.140685	3.96089e-10	1.48026e-07
cg22833124	chr17	27045894	NARR;RAB34;RAB34;RAB34;RAB34;RAB34;RAB34;RAB34;RAB34;RPL23A	NM_001256281;NM_031934;NM_001144942;NM_001142625;NM_001142624;NM_001256278;NM_001256277;NM_001256276;NM_001144943;NM_000984			S_Shore	TSS1500;TSS1500;TSS1500;TSS1500;TSS1500;TSS1500;TSS1500;TSS1500;TSS1500;TSS1500	-0.117301	3.96502e-10	1.48114e-07
cg13772515	chr2	115409517	DPP10	NM_020868			OpenSea	Body	-0.116524	3.96728e-10	1.48133e-07
cg02831490	chr12	103129344					OpenSea		-0.126805	3.97226e-10	1.48241e-07
cg05905531	chr19	8591721	MYO1F	NM_012335			Island	Body	-0.186887	3.97473e-10	1.48241e-07
cg14091208	chr3	128722579	CCDC48	NM_024768		Unclassified	Island	Body	-0.10575	3.97546e-10	1.48241e-07
cg21201657	chr19	5624574	SAFB	NM_002967		Promoter_Associated_Cell_type_specific	S_Shore	Body	-0.105877	3.98571e-10	1.48557e-07
cg25785200	chr17	56066543	VEZF1	NM_007146		Promoter_Associated	S_Shore	TSS1500	-0.123469	3.99792e-10	1.48946e-07
cg01566170	chr1	223899746	CAPN2;CAPN2	NM_001748;NM_001146068		Promoter_Associated	N_Shore	TSS1500;Body	-0.106438	4.0345e-10	1.50043e-07
cg10592592	chr10	74034663	DDIT4	NM_019058		Promoter_Associated	Island	Body	-0.129785	4.06287e-10	1.50764e-07
cg01214487	chr7	121036926	FAM3C;FAM3C	NM_001040020;NM_014888		Promoter_Associated	S_Shore	TSS1500;TSS1500	-0.11817	4.06499e-10	1.50776e-07
cg25747427	chr15	89561135				Unclassified	OpenSea		-0.135149	4.07954e-10	1.51062e-07
cg10150421	chr4	48909039	OCIAD2;OCIAD2;OCIAD2;OCIAD2;OCIAD2	NM_152398;NM_001014446;NM_001286773;NM_001286774;NR_104589		Promoter_Associated	S_Shore	TSS200;TSS200;TSS200;TSS200;TSS200	-0.249627	4.08656e-10	1.51238e-07
cg22313024	chr8	97248069	UQCRB	NM_006294		Promoter_Associated	OpenSea	TSS1500	-0.104961	4.10426e-10	1.51697e-07
cg20046611	chr9	133568087	EXOSC2;EXOSC2;EXOSC2;EXOSC2	NM_001282708;NM_014285;NM_001282709;NR_104230		Unclassified_Cell_type_specific	N_Shore	TSS1500;TSS1500;TSS1500;TSS1500	-0.155911	4.11014e-10	1.51847e-07
cg11330098	chr11	111895234	DLAT	NM_001931			N_Shore	TSS1500	-0.126	4.15645e-10	1.53356e-07
cg07730848	chr5	6379108	MED10	NM_032286		Promoter_Associated	S_Shore	TSS1500	-0.105842	4.17276e-10	1.5389e-07
cg21387281	chr20	61435439	OGFR	NM_007346			N_Shore	TSS1500	-0.114075	4.17725e-10	1.53988e-07
cg11457118	chr3	107317754	BBX;BBX;BBX	NM_001142568;NM_001276286;NM_020235		Promoter_Associated_Cell_type_specific	OpenSea	5'UTR;5'UTR;5'UTR	-0.11224	4.18066e-10	1.54046e-07
cg27462685	chr13	75129579	LINC00347;LINC00347	NR_034025;NR_034024			OpenSea	Body;Body	-0.157133	4.18703e-10	1.54213e-07
cg04325862	chr9	35675413	CA9	NM_001216			N_Shore	Body	-0.131677	4.19319e-10	1.54373e-07
cg06226256	chr2	42068648				Promoter_Associated	S_Shore		-0.10335	4.20402e-10	1.54703e-07
cg09298159	chr6	153302566	FBXO5;FBXO5	NM_012177;NM_001142522			N_Shore	Body;5'UTR	-0.132228	4.23378e-10	1.5573e-07
cg15979035	chr14	93698870					OpenSea		-0.111774	4.24058e-10	1.55779e-07
cg19996710	chr2	105953380	C2orf49;C2orf49	NM_024093;NM_001286537		Promoter_Associated	N_Shore	TSS1500;TSS1500	-0.105478	4.24536e-10	1.55779e-07
cg06501366	chr5	78365687	BHMT2;DMGDH	NM_017614;NM_013391			Island	Body;TSS1500	-0.235711	4.24584e-10	1.55779e-07
cg01598596	chr3	187464648	BCL6	NM_001706			S_Shelf	TSS1500	-0.171523	4.24595e-10	1.55779e-07
cg12474798	chr10	64565772	ADO;ADO	NM_032804;NM_032804			Island	3'UTR;1stExon	-0.250669	4.24808e-10	1.55779e-07
cg26915952	chr1	178456270					Island		-0.201466	4.2554e-10	1.55979e-07
cg04214706	chr15	78729669	IREB2	NM_004136			N_Shore	TSS1500	-0.204595	4.26458e-10	1.56112e-07
cg02592231	chr12	6876711	PTMS	NM_002824		Promoter_Associated	Island	Body	-0.104748	4.27989e-10	1.56604e-07
cg19631472	chr11	18415641	LDHA;LDHA;LDHA;LDHA;LDHA	NM_005566;NM_001165415;NR_028500;NM_001135239;NM_001165416			N_Shore	TSS1500;TSS1500;TSS1500;TSS1500;TSS1500	-0.106757	4.28629e-10	1.5677e-07
cg00171690	chr20	58569565	CDH26	NM_177980			OpenSea	Body	-0.137105	4.29169e-10	1.56899e-07
cg11166453	chr1	247681781					Island		-0.323875	4.30052e-10	1.57085e-07
cg23406881	chr14	103241247				Unclassified	OpenSea		-0.163851	4.3082e-10	1.57297e-07
cg09321363	chr2	84743263	DNAH6	NM_001370		Unclassified	N_Shore	TSS1500	-0.148138	4.32476e-10	1.57765e-07
cg27376464	chr14	24912996	SDR39U1;SDR39U1;SDR39U1;SDR39U1;LOC101927045	NM_020195;NM_001290293;NM_001308075;NM_001290292;NR_110032			S_Shore	TSS1500;TSS1500;TSS1500;TSS1500;Body	-0.155022	4.34956e-10	1.58532e-07
cg22215728	chr3	61236652	FHIT;FHIT	NM_001166243;NM_002012			Island	5'UTR;5'UTR	-0.107422	4.37118e-10	1.5925e-07
cg11322879	chr7	74378838	GATSL1	NM_001145063			OpenSea	TSS1500	-0.17576	4.39522e-10	1.60057e-07
cg13182010	chr14	23235291	OXA1L	NM_005015			N_Shore	TSS1500	-0.153336	4.39923e-10	1.60134e-07
cg27045845	chr9	14992232	LOC389705	NR_003920	chr9:14992180-14992180	Unclassified_Cell_type_specific	OpenSea	TSS1500	-0.118883	4.41494e-10	1.60566e-07
cg11345143	chr13	20989349	CRYL1	NM_015974		Unclassified_Cell_type_specific	Island	Body	-0.190455	4.4629e-10	1.6203e-07
cg00441434	chr8	26434054	DPYSL2	NM_001386			N_Shore	TSS1500	-0.126774	4.52342e-10	1.64015e-07
cg04869006	chr10	99178421				Unclassified_Cell_type_specific	OpenSea		-0.108863	4.52651e-10	1.64056e-07
cg26497354	chr6	109612229					Island		-0.107191	4.57587e-10	1.65631e-07
cg02330214	chr1	14026216	PRDM2	NM_001135610			N_Shore	TSS1500	-0.151794	4.58549e-10	1.65907e-07
cg20656595	chr14	102784637	ZNF839;ZNF839;ZNF839	NM_001267827;NM_001267828;NM_018335			N_Shore	5'UTR;TSS1500;TSS1500	-0.100663	4.61296e-10	1.66829e-07
cg24507266	chr8	145027948	PLEC1;PLEC1;PLEC1;PLEC1	NM_201379;NM_000445;NM_201378;NM_201379			Island	1stExon;Body;Body;5'UTR	-0.118255	4.62087e-10	1.67021e-07
cg19666256	chr6	30614422	C6orf136;C6orf136;C6orf136	NM_001161376;NM_145029;NM_001109938			N_Shore	TSS1500;TSS1500;TSS1500	-0.11689	4.63936e-10	1.67567e-07
cg17179427	chr19	3501131	DOHH;DOHH	NM_031304;NM_001145165		Promoter_Associated	S_Shore	TSS1500;TSS200	-0.103672	4.64635e-10	1.67748e-07
cg00040278	chr16	8961318	CARHSP1;CARHSP1;CARHSP1;CARHSP1;CARHSP1;CARHSP1	NM_001278264;NM_001278263;NM_001042476;NM_001278261;NM_001278260;NM_014316			N_Shore	TSS200;5'UTR;5'UTR;5'UTR;5'UTR;5'UTR	-0.132431	4.67217e-10	1.68485e-07
cg02300452	chr17	56596626	MTMR4;SEPT4-AS1	NM_004687;NR_110810			S_Shore	TSS1500;TSS1500	-0.195857	4.71951e-10	1.70024e-07
cg22445712	chr22	50738550	PLXNB2	NM_012401			Island	5'UTR	-0.157469	4.72224e-10	1.70049e-07
cg26009035	chr2	113341711	CHCHD5	NM_032309		Promoter_Associated	Island	TSS1500	-0.116901	4.74048e-10	1.70633e-07
cg07371589	chr1	151104367	SEMA6C	NM_030913		Unclassified_Cell_type_specific	Island	3'UTR	-0.325656	4.75213e-10	1.70979e-07
cg05035143	chr13	43597297	DNAJC15	NM_013238		Promoter_Associated_Cell_type_specific	N_Shore	TSS200	-0.140864	4.79143e-10	1.72172e-07
cg10442355	chr8	61326412					OpenSea		-0.134192	4.7959e-10	1.72189e-07
cg22302929	chr6	28554373	SCAND3	NM_052923			N_Shore	1stExon	-0.107978	4.79601e-10	1.72189e-07
cg08095700	chr3	184972153	EHHADH;EHHADH	NM_001166415;NM_001966		Promoter_Associated_Cell_type_specific	S_Shore	TSS1500;TSS1500	-0.103367	4.83468e-10	1.73503e-07
cg13552742	chr14	77229061	VASH1;VASH1	NM_014909;NM_014909			S_Shore	1stExon;5'UTR	-0.119391	4.85663e-10	1.74068e-07
cg04037236	chr17	2951736				Promoter_Associated	N_Shore		-0.136706	4.86766e-10	1.74389e-07
cg03719040	chr4	4250665	TMEM128	NM_032927		Promoter_Associated	S_Shore	TSS1500	-0.1511	4.90659e-10	1.75634e-07
cg05973792	chr5	150138866	DCTN4;DCTN4;DCTN4	NM_016221;NM_001135644;NM_001135643		Promoter_Associated	S_Shore	TSS1500;TSS1500;TSS1500	-0.110555	4.91169e-10	1.75742e-07
cg11651209	chr12	133177700				Unclassified	N_Shore		-0.144694	4.91592e-10	1.75818e-07
cg09618778	chr11	66838934	RHOD	NM_014578		Unclassified	Island	Body	-0.172919	4.95327e-10	1.76928e-07
cg11354105	chr2	25475805	DNMT3A;DNMT3A;DNMT3A	NM_022552;NM_153759;NM_175629			Island	Body;TSS1500;Body	-0.201601	4.98009e-10	1.77735e-07
cg26821762	chr6	11111992	ERVFRD-1;SMIM13;ERVFRD-1	NM_207582;NM_001135575;NM_207582			OpenSea	1stExon;Body;5'UTR	-0.16752	4.9871e-10	1.77807e-07
cg06640630	chr1	211652276	RD3;RD3	NM_183059;NM_001164688		Unclassified_Cell_type_specific	N_Shore	3'UTR;3'UTR	-0.186277	4.98748e-10	1.77807e-07
cg22003402	chr1	167690702	MPZL1;MPZL1;MPZL1	NM_001146191;NM_024569;NM_003953		Promoter_Associated_Cell_type_specific	N_Shore	TSS1500;TSS1500;TSS1500	-0.107962	4.98848e-10	1.77807e-07
cg10011655	chr17	74350966	PRPSAP1	NM_002766			S_Shore	TSS1500	-0.1036	5.00001e-10	1.77992e-07
cg08880670	chr10	81967272	LINC00857	NR_038464			Island	TSS200	-0.176332	5.00976e-10	1.78263e-07
cg15548613	chr22	38610795	MAFF;MAFF;MAFF;MAFF	NM_001161573;NM_001161574;NM_001161572;NM_012323		Unclassified	Island	Body;Body;Body;Body	-0.238179	5.0224e-10	1.78562e-07
cg16994200	chr3	11197294	HRH1;HRH1	NM_001098213;NM_001098212	chr3:11197111-11197111	Unclassified_Cell_type_specific	S_Shore	5'UTR;5'UTR	-0.125902	5.04755e-10	1.79304e-07
cg27490916	chr17	47645754				Unclassified	Island		-0.11602	5.05366e-10	1.79446e-07
cg20941062	chr5	132299811	AFF4	NM_014423		Promoter_Associated	S_Shore	TSS1500	-0.130844	5.06359e-10	1.79646e-07
cg14529256	chr1	245843607	KIF26B	NM_018012			OpenSea	Body	-0.14252	5.07955e-10	1.80137e-07
cg21945188	chr19	47617278	ZC3H4	NM_015168			S_Shore	TSS1500	-0.192686	5.09422e-10	1.8058e-07
cg12247101	chr6	30653549	KIAA1949;KIAA1949	NM_001134870;NM_133471		Promoter_Associated	N_Shore	Body;1stExon	-0.166489	5.1422e-10	1.82051e-07
cg25980484	chr6	30653512	KIAA1949;KIAA1949	NM_001134870;NM_133471		Promoter_Associated	N_Shore	Body;1stExon	-0.154954	5.15387e-10	1.8231e-07
cg04273431	chr6	30523215	GNL1;PRR3;PRR3	NM_005275;NM_025263;NM_001077497			N_Shore	Body;TSS1500;TSS1500	-0.180623	5.16312e-10	1.82484e-07
cg17691598	chr17	39943414	JUP;JUP	NM_021991;NM_002230		Unclassified	S_Shore	TSS1500;TSS1500	-0.116833	5.17391e-10	1.82788e-07
cg23123165	chr7	54901015					Island		-0.150652	5.24304e-10	1.85006e-07
cg09546802	chr5	145215546	PRELID2;PRELID2;PRELID2	NM_138492;NM_205846;NM_182960			S_Shore	TSS1500;TSS1500;TSS1500	-0.162092	5.24328e-10	1.85006e-07
cg03173827	chr20	62688717	TCEA2;TCEA2	NM_198723;NM_198723		Unclassified	Island	1stExon;5'UTR	-0.108175	5.24809e-10	1.8502e-07
cg13677087	chr19	44084877	PINLYP;PINLYP	NM_001193621;NM_001193622		Unclassified	OpenSea	Body;5'UTR	-0.192035	5.25855e-10	1.85233e-07
cg09990613	chr20	62688896	TCEA2;TCEA2	NM_198723;NM_198723		Unclassified	S_Shore	1stExon;5'UTR	-0.118305	5.29271e-10	1.86129e-07
cg22904815	chr8	135843385					N_Shore		-0.136737	5.29283e-10	1.86129e-07
cg25983380	chr20	57465439	GNAS;GNAS;GNAS;GNAS;GNAS;GNAS;GNAS;GNAS	NM_001077490;NM_000516;NM_001077488;NR_003259;NM_001077489;NM_016592;NM_080426;NM_080425			Island	3'UTR;TSS1500;TSS1500;Body;TSS1500;3'UTR;TSS1500;Body	-0.166411	5.30092e-10	1.86292e-07
cg27507960	chr6	26225246	HIST1H3E	NM_003532			N_Shore	TSS200	-0.222082	5.33611e-10	1.87259e-07
cg20929609	chr1	40626736	RLF	NM_012421			N_Shore	TSS1500	-0.198199	5.34665e-10	1.8755e-07
cg27184585	chr18	21018217	C18orf45	NM_032933		Promoter_Associated	S_Shore	TSS1500	-0.121909	5.37058e-10	1.88233e-07
cg18138826	chr6	44354646	CDC5L	NM_001253		Promoter_Associated	N_Shore	TSS1500	-0.118393	5.3737e-10	1.88263e-07
cg00806311	chr1	244625112	C1orf101;C1orf101	NM_001130957;NM_173807		Promoter_Associated	S_Shore	Body;Body	-0.168352	5.38396e-10	1.88532e-07
cg04052934	chr6	147179017				Unclassified	OpenSea		-0.115355	5.40017e-10	1.88954e-07
cg23048036	chr3	101442954	CEP97	NM_024548			N_Shore	TSS1500	-0.130113	5.4209e-10	1.89526e-07
cg19923810	chr1	894954	KLHL17;NOC2L	NM_198317;NM_015658			Island	TSS1500;TSS1500	-0.138549	5.44865e-10	1.90413e-07
cg10599948	chr19	49244571	IZUMO1;RASIP1	NM_182575;NM_017805		Unclassified_Cell_type_specific	S_Shore	Body;TSS1500	-0.169284	5.48114e-10	1.91389e-07
cg13520520	chr19	11616957	ECSIT;ECSIT;ECSIT;ECSIT;ZNF653	NM_001142465;NM_016581;NR_024551;NM_001142464;NM_138783		Promoter_Associated	S_Shore	3'UTR;3'UTR;Body;3'UTR;TSS1500	-0.141676	5.49653e-10	1.91767e-07
cg07897069	chr5	126564606				Unclassified_Cell_type_specific	N_Shore		-0.106521	5.50944e-10	1.92122e-07
cg04122972	chr4	1283088	MAEA;MAEA;MAEA;MAEA;MAEA	NM_005882;NM_001297430;NM_001297431;NM_001017405;NR_123716			N_Shore	TSS1500;TSS1500;TSS1500;TSS1500;TSS1500	-0.111334	5.516e-10	1.92207e-07
cg20530843	chr3	9976241	CRELD1;CRELD1;CRELD1	NM_001031717;NM_001077415;NM_015513		Promoter_Associated	S_Shore	Body;Body;1stExon	-0.120289	5.54778e-10	1.93151e-07
cg19715094	chr11	118402540	TMEM25;TMEM25;TMEM25;TMEM25;TMEM25;TMEM25	NM_001144037;NM_001144036;NM_032780;NM_001144038;NM_001144034;NM_001144035			S_Shore	Body;Body;Body;Body;Body;Body	-0.109247	5.54999e-10	1.93151e-07
cg09342567	chr3	178979013	KCNMB3;KCNMB3;KCNMB3;KCNMB3	NM_171829;NM_001163677;NR_028135;NM_171828		Unclassified	Island	TSS1500;Body;TSS1500;Body	-0.13158	5.59591e-10	1.94587e-07
cg18576206	chr22	44392384	SAMM50	NM_015380		Promoter_Associated	Island	3'UTR	-0.147492	5.63399e-10	1.9575e-07
cg13897914	chr15	41695294	NDUFAF1	NM_016013		Promoter_Associated_Cell_type_specific	S_Shore	TSS1500	-0.128796	5.6863e-10	1.97404e-07
cg18335326	chr6	30653659	KIAA1949;KIAA1949	NM_001134870;NM_133471		Promoter_Associated	N_Shore	Body;1stExon	-0.141761	5.69286e-10	1.9755e-07
cg03883572	chr5	66461884	MAST4;MAST4	NM_015183;NM_001164664		Promoter_Associated	S_Shelf	Body;Body	-0.179761	5.70671e-10	1.97921e-07
cg10571104	chr19	44039755	ZNF575	NM_174945		Promoter_Associated	Island	Body	-0.156755	5.71484e-10	1.98067e-07
cg09830866	chr16	771714	FAM173A	NM_023933		Promoter_Associated	Island	Body	-0.228502	5.74731e-10	1.99043e-07
cg13022388	chr15	48470761	MYEF2;MYEF2;MYEF2	NM_001301210;NM_016132;NR_125408		Promoter_Associated	S_Shore	TSS1500;TSS1500;TSS1500	-0.109194	5.77665e-10	1.9988e-07
cg21337580	chr8	11141424	MTMR9	NM_015458		Promoter_Associated	N_Shore	TSS1500	-0.195209	5.80339e-10	2.00722e-07
cg16419584	chr10	129947858					Island		-0.240877	5.81775e-10	2.01136e-07
cg14759866	chr6	134272901	TBPL1;TBPL1	NM_001253676;NM_004865			N_Shore	TSS1500;TSS1500	-0.203694	5.84815e-10	2.02058e-07
cg27251412	chr21	45705740	AIRE	NM_000383			Island	TSS200	-0.125794	5.84922e-10	2.02058e-07
cg24404630	chr18	13611824	C18orf1;C18orf1;C18orf1;C18orf1;C18orf1;C18orf1	NM_001003675;NM_181481;NM_181482;NM_001003674;NM_001003675;NM_001003674		Promoter_Associated	OpenSea	5'UTR;Body;Body;5'UTR;1stExon;1stExon	-0.115498	5.85838e-10	2.02291e-07
cg20899713	chr3	75668924					Island		-0.144788	5.86358e-10	2.02304e-07
cg02433785	chr7	39662467	RALA	NM_005402			N_Shore	TSS1500	-0.238727	5.87436e-10	2.02593e-07
cg03683199	chr1	243636778	SDCCAG8	NM_006642			N_Shore	Body	-0.22761	5.88315e-10	2.02813e-07
cg20641955	chr2	165812040	SLC38A11;SLC38A11	NM_001199148;NM_173512			OpenSea	TSS200;TSS200	-0.135025	5.90648e-10	2.0345e-07
cg08749465	chr1	35325713	SMIM12;SMIM12;SMIM12	NM_001164824;NM_001164825;NM_138428		Promoter_Associated	S_Shore	TSS1500;TSS1500;TSS1500	-0.119324	5.91726e-10	2.03738e-07
cg27263492	chr19	1268292	CIRBP-AS1;CIRBP;CIRBP;CIRBP;CIRBP;CIRBP	NR_027271;NM_001300829;NM_001300815;NM_001280;NR_023313;NR_023312			Island	Body;TSS1500;TSS1500;TSS1500;TSS1500;TSS1500	-0.118074	5.94284e-10	2.04451e-07
cg16549027	chr6	43149629	CUL9	NM_015089		Promoter_Associated	N_Shore	TSS1500	-0.124848	6.03385e-10	2.07243e-07
cg25122233	chr12	54412506	HOXC4;HOXC5;HOXC6	NM_014620;NR_003084;NM_153693	chr12:54411861-54411861	Unclassified	N_Shore	5'UTR;Body;5'UTR	-0.144214	6.04951e-10	2.07696e-07
cg21228760	chr4	160322259					OpenSea		-0.122706	6.06233e-10	2.08051e-07
cg19253177	chr16	2317844	RNPS1;RNPS1;RNPS1;RNPS1;RNPS1;RNPS1;RNPS1	NM_006711;NM_080594;NM_001286625;NM_006711;NR_104485;NM_001286627;NM_001286626		Promoter_Associated	Island	5'UTR;5'UTR;TSS1500;1stExon;Body;Body;Body	-0.205974	6.07014e-10	2.08234e-07
cg07489572	chr6	170894508	PDCD2;PDCD2;PDCD2;PDCD2;PDCD2;PDCD2	NM_001199464;NM_001199463;NM_001199462;NM_002598;NM_144781;NM_001199461		Promoter_Associated	S_Shore	TSS1500;TSS1500;TSS1500;TSS1500;TSS1500;TSS1500	-0.162862	6.08851e-10	2.08736e-07
cg09103073	chr17	39019724	KRT12	NM_000223		Unclassified_Cell_type_specific	Island	Body	-0.173719	6.08975e-10	2.08736e-07
cg17627119	chr8	41999657					S_Shore		-0.127214	6.09561e-10	2.08852e-07
cg04664161	chr19	1876758					Island		-0.117456	6.13449e-10	2.10084e-07
cg09296604	chr11	68517799	MTL5;MTL5	NM_004923;NM_001039656		Unclassified	Island	Body;Body	-0.146892	6.27202e-10	2.14546e-07
cg21418052	chr13	31773806	B3GALTL	NM_194318		Promoter_Associated	N_Shore	TSS1500	-0.142251	6.27704e-10	2.1463e-07
cg23674900	chr7	6357746					OpenSea		-0.14757	6.30071e-10	2.15191e-07
cg23630442	chr8	18245225					Island		-0.144008	6.30112e-10	2.15191e-07
cg11052143	chr2	202484020	ALS2CR11;ALS2CR11;ALS2CR11;ALS2CR11	NM_152525;NM_001168221;NM_001168216;NM_001168217			S_Shore	TSS200;TSS200;TSS200;TSS200	-0.12508	6.30996e-10	2.15318e-07
cg12544557	chr17	39019545	KRT12	NM_000223		Unclassified_Cell_type_specific	Island	Body	-0.156816	6.31748e-10	2.15487e-07
cg04217808	chr8	96085270					Island		-0.178182	6.32374e-10	2.15531e-07
cg04518115	chr9	14693770	ZDHHC21	NM_178566		Promoter_Associated	S_Shore	TSS1500	-0.158117	6.3239e-10	2.15531e-07
cg15138125	chr1	157948893					Island		-0.140695	6.33279e-10	2.15746e-07
cg05654765	chr3	49170727	LAMB2	NM_002292		Unclassified	OpenSea	TSS200	-0.191682	6.33565e-10	2.15756e-07
cg24777028	chr5	141348256	RNF14;RNF14;RNF14;RNF14;RNF14	NM_183400;NM_183398;NM_004290;NM_183401;NM_183399		Promoter_Associated	N_Shore	TSS1500;TSS1500;TSS1500;TSS1500;5'UTR	-0.136473	6.35443e-10	2.16308e-07
cg14653977	chr9	136038692	GBGT1	NM_021996			Island	5'UTR	-0.122358	6.37293e-10	2.1685e-07
cg15686782	chr7	2143886	MAD1L1;MAD1L1;MAD1L1	NM_003550;NM_001013837;NM_001013836		Unclassified	OpenSea	Body;Body;Body	-0.141417	6.39135e-10	2.17208e-07
cg13127231	chr13	111806949	ARHGEF7;ARHGEF7;ARHGEF7;ARHGEF7	NM_001113511;NM_003899;NM_001113512;NM_145735		Promoter_Associated	S_Shore	Body;5'UTR;Body;Body	-0.180363	6.39379e-10	2.17208e-07
cg14086013	chr6	41604740	MDFI	NM_005586		Unclassified_Cell_type_specific	Island	TSS1500	-0.178402	6.40975e-10	2.17662e-07
cg03567838	chr9	34646237	GALT;GALT	NM_001258332;NM_000155		Promoter_Associated	N_Shore	TSS1500;TSS1500	-0.107482	6.43554e-10	2.18361e-07
cg02452639	chr1	116710227					Island		-0.204521	6.4827e-10	2.19695e-07
cg01969012	chr2	27650506	NRBP1	NM_013392			N_Shore	TSS1500	-0.122548	6.51205e-10	2.20512e-07
cg04978198	chr10	131074238					OpenSea		-0.141528	6.5601e-10	2.2196e-07
cg02303941	chr11	94770616					Island		-0.151673	6.61724e-10	2.23401e-07
cg17834343	chr3	112013162	SLC9C1	NM_183061		Unclassified	OpenSea	TSS200	-0.233766	6.61865e-10	2.23401e-07
cg24844046	chr6	3053496				Promoter_Associated	OpenSea		-0.139192	6.63206e-10	2.23764e-07
cg17334359	chr5	162929830	MAT2B	NM_182796			N_Shelf	TSS1500	-0.156239	6.67652e-10	2.25174e-07
cg11051158	chr2	75938223	C2orf3	NM_003203		Promoter_Associated	S_Shore	TSS200	-0.115756	6.68476e-10	2.25334e-07
cg05072008	chr7	50518647	FIGNL1;FIGNL1	NM_001042762;NM_022116		Promoter_Associated	Island	TSS1500;TSS1500	-0.191743	6.68662e-10	2.25334e-07
cg22514284	chr17	72754345	SLC9A3R1	NM_004252			OpenSea	Body	-0.150903	6.7033e-10	2.25739e-07
cg09190051	chr15	57026056	ZNF280D;ZNF280D;ZNF280D	NM_001002844;NM_017661;NM_001002843		Unclassified	Island	TSS1500;TSS1500;TSS1500	-0.185415	6.70404e-10	2.25739e-07
cg22911867	chr11	126173548	DCPS	NM_014026		Promoter_Associated	Island	TSS200	-0.142977	6.70733e-10	2.2576e-07
cg08691338	chr16	84732980	USP10;USP10;USP10;USP10	NM_001272075;NM_005153;NR_073578;NR_073577			N_Shore	TSS1500;TSS1500;TSS1500;TSS1500	-0.104527	6.72311e-10	2.262e-07
cg06815976	chr6	32164816	NOTCH4	NM_004557			S_Shore	Body	-0.147826	6.73298e-10	2.26351e-07
cg15494627	chr9	5304698	RLN2;RLN2	NM_134441;NM_005059			S_Shore	TSS200;TSS200	-0.12107	6.76017e-10	2.27134e-07
cg21082935	chr6	78078628					OpenSea		-0.290539	6.76168e-10	2.27134e-07
cg22135258	chr22	30820734	SEC14L2;SEC14L2;SEC14L2;MTFP1;MTFP1	NM_001204204;NM_001291932;NM_012429;NM_016498;NM_001003704			S_Shore	3'UTR;3'UTR;3'UTR;TSS1500;TSS1500	-0.13408	6.79823e-10	2.28179e-07
cg17616192	chr17	80009015	GPS1;RFNG;GPS1	NM_004127;NM_002917;NM_212492		Promoter_Associated	Island	TSS1500;Body;TSS1500	-0.125293	6.83744e-10	2.29312e-07
cg22979422	chr12	56694490	CS	NM_004077		Promoter_Associated	S_Shore	TSS1500	-0.122589	6.89148e-10	2.3094e-07
cg01342115	chr3	134031663					Island		-0.264094	6.93928e-10	2.32357e-07
cg11104712	chr17	7306613	C17orf61	NM_152766		Promoter_Associated	N_Shore	Body	-0.10998	6.95363e-10	2.32744e-07
cg04164924	chr1	243651528	SDCCAG8	NM_006642		Unclassified_Cell_type_specific	Island	Body	-0.104404	6.96297e-10	2.32964e-07
cg22888752	chr2	220253668	DNPEP	NM_012100			S_Shore	TSS1500	-0.131009	6.96874e-10	2.33064e-07
cg26004771	chr1	178456093					Island		-0.242928	7.01739e-10	2.34318e-07
cg21531689	chr2	220253653	DNPEP	NM_012100			S_Shore	TSS1500	-0.192696	7.02857e-10	2.34505e-07
cg27076861	chr3	49762132	GMPPB;GMPPB;IP6K1;IP6K1;IP6K1	NM_013334;NM_021971;NM_001242829;NM_001006115;NM_153273			S_Shore	TSS1500;TSS1500;3'UTR;3'UTR;3'UTR	-0.139533	7.08682e-10	2.36355e-07
cg10321156	chr11	63687223					S_Shore		-0.147888	7.10157e-10	2.36652e-07
cg12999579	chr2	25438726				Promoter_Associated	Island		-0.102469	7.1132e-10	2.36858e-07
cg02716646	chr2	25384293	POMC;POMC	NM_000939;NM_001035256		Unclassified_Cell_type_specific	Island	Body;Body	-0.155077	7.11775e-10	2.36916e-07
cg24407833	chr13	24040091				Promoter_Associated	N_Shore		-0.114399	7.12284e-10	2.36992e-07
cg18713316	chr1	154732860	KCNN3;KCNN3	NM_002249;NM_170782		Unclassified	Island	Body;Body	-0.109413	7.21842e-10	2.39792e-07
cg01299997	chr7	100886961	FIS1	NM_016068			N_Shore	Body	-0.108628	7.22911e-10	2.40052e-07
cg24529771	chr3	178978849	KCNMB3;KCNMB3;KCNMB3;KCNMB3	NM_171829;NM_001163677;NR_028135;NM_171828		Unclassified	N_Shore	TSS1500;Body;TSS1500;Body	-0.182687	7.25586e-10	2.40845e-07
cg19319928	chr1	117317982					OpenSea		-0.2309	7.28877e-10	2.41842e-07
cg01537907	chr7	75948532				Promoter_Associated	S_Shore		-0.139288	7.30823e-10	2.42392e-07
cg03630736	chr17	74069290	SRP68	NM_014230		Promoter_Associated	N_Shore	TSS1500	-0.200196	7.3327e-10	2.43108e-07
cg22315447	chr22	42475020	FAM109B;SMDT1	NM_001002034;NM_033318			N_Shore	3'UTR;TSS1500	-0.114569	7.37645e-10	2.44365e-07
cg25801971	chr11	71318679					Island		-0.19667	7.42887e-10	2.45811e-07
cg09638395	chr15	26109252	ATP10A	NM_024490			S_Shore	TSS1500	-0.233278	7.43181e-10	2.45812e-07
cg26053291	chr2	89064631	FLJ40330	NR_015424			Island	TSS1500	-0.247736	7.44446e-10	2.46036e-07
cg21026022	chr18	21719568	CABYR;CABYR;CABYR;CABYR;CABYR;CABYR	NM_153768;NM_153770;NM_138643;NM_138644;NM_153769;NM_012189		Promoter_Associated	S_Shore	5'UTR;5'UTR;5'UTR;5'UTR;5'UTR;5'UTR	-0.209588	7.45926e-10	2.46332e-07
cg01204709	chr18	34409967	TPGS2;TPGS2;TPGS2;TPGS2;TPGS2;TPGS2;TPGS2;TPGS2;TPGS2;KIAA1328	NM_015476;NM_001271949;NM_001271956;NM_001271955;NM_001271954;NM_001271953;NM_001271952;NM_001271951;NM_001271950;NM_020776			S_Shore	TSS1500;TSS1500;TSS1500;TSS1500;TSS1500;TSS1500;TSS1500;TSS1500;TSS1500;Body	-0.243646	7.49454e-10	2.47399e-07
cg17886959	chr16	56642024	MT2A	NM_005953		Promoter_Associated	N_Shore	TSS1500	-0.12797	7.49784e-10	2.47411e-07
cg09116068	chr2	74775635	DOK1;LOXL3;LOXL3;LOXL3	NM_001197260;NM_032603;NM_001289164;NM_001289165			N_Shore	TSS1500;Body;Body;5'UTR	-0.179576	7.50679e-10	2.47609e-07
cg16146221	chr17	6545186	KIAA0753;TXNDC17	NM_014804;NM_032731			S_Shore	TSS1500;Body	-0.11296	7.51349e-10	2.47733e-07
cg09596674	chr3	46607350	LRRC2;LRRC2	NM_024750;NM_024512		Unclassified_Cell_type_specific	Island	5'UTR;5'UTR	-0.101865	7.56207e-10	2.49139e-07
cg01565130	chr1	167690726	MPZL1;MPZL1;MPZL1	NM_024569;NM_003953;NM_001146191		Promoter_Associated_Cell_type_specific	N_Shore	TSS1500;TSS1500;TSS1500	-0.11657	7.57146e-10	2.49351e-07
cg23306542	chr8	67340541	RRS1	NM_015169			N_Shore	TSS1500	-0.115224	7.58391e-10	2.49663e-07
cg09629914	chr10	106029358	GSTO2	NM_183239		Promoter_Associated	S_Shore	5'UTR	-0.129757	7.60059e-10	2.50114e-07
cg14340463	chr19	58665643				Unclassified	N_Shore		-0.13465	7.60894e-10	2.50291e-07
cg21392492	chr8	143485333	TSNARE1;TSNARE1	NM_145003;NM_001291931			S_Shore	TSS1500;TSS1500	-0.108087	7.64916e-10	2.51515e-07
cg20464068	chr1	14026054	PRDM2	NM_001135610			N_Shore	TSS1500	-0.165456	7.71875e-10	2.53506e-07
cg08580014	chr10	118368634	PNLIPRP1	NM_006229			Island	3'UTR	-0.255501	7.73094e-10	2.53554e-07
cg10508778	chr12	110840579	ANAPC7;ANAPC7	NM_001137664;NM_016238		Promoter_Associated	N_Shore	Body;Body	-0.13898	7.7323e-10	2.53554e-07
cg01770362	chr8	23385913	SLC25A37	NM_016612		Promoter_Associated	N_Shore	TSS1500	-0.101321	7.74227e-10	2.53782e-07
cg00664416	chr1	38261192	MANEAL;MANEAL;MANEAL;MANEAL	NM_001113482;NM_001031740;NM_152496;NM_152496		Unclassified_Cell_type_specific	S_Shore	Body;Body;5'UTR;1stExon	-0.10953	7.75152e-10	2.53986e-07
cg14020762	chr7	100465657	TRIP6	NM_003302			S_Shore	Body	-0.11639	7.777e-10	2.54622e-07
cg20129806	chr11	67758754	UNC93B1	NM_030930			Island	3'UTR	-0.240631	7.7979e-10	2.55207e-07
cg02188862	chr21	44010866				Unclassified	S_Shore		-0.102237	7.87095e-10	2.57397e-07
cg06707910	chr22	17640812	CECR5;CECR4;CECR4;CECR5	NM_017829;NR_024482;NR_024483;NM_033070		Promoter_Associated	S_Shore	Body;Body;Body;TSS1500	-0.192093	7.88323e-10	2.57699e-07
cg20264732	chr16	68269763	ESRP2	NM_024939		Unclassified_Cell_type_specific	Island	1stExon	-0.109097	7.90658e-10	2.58362e-07
cg04104776	chr17	3439336	TRPV3	NM_145068		Unclassified	S_Shore	Body	-0.13921	7.94783e-10	2.59609e-07
cg13894192	chr11	2398138	CD81	NM_004356			N_Shore	TSS1500	-0.134096	7.99645e-10	2.60994e-07
cg09313258	chr1	117318232					OpenSea		-0.129407	8.04947e-10	2.62622e-07
cg15493222	chr8	100906357	COX6C	NM_004374		Promoter_Associated	S_Shore	TSS200	-0.115146	8.15543e-10	2.65667e-07
cg09906922	chr19	14203252	PRKACA;PRKACA	NM_207518;NM_002730		Promoter_Associated	OpenSea	3'UTR;3'UTR	-0.228317	8.17464e-10	2.66086e-07
cg12585943	chr6	32121368	PPT2;PPT2;PPT2	NM_005155;NM_138717;NM_138717		Promoter_Associated	N_Shore	TSS1500;1stExon;5'UTR	-0.109131	8.1945e-10	2.66526e-07
cg05353724	chr14	102414012				Promoter_Associated	N_Shore		-0.118529	8.29343e-10	2.69431e-07
cg12201142	chr19	14320871					S_Shore		-0.167811	8.37651e-10	2.715e-07
cg11004158	chr6	33755603	LEMD2;LEMD2	NM_001143944;NM_181336			N_Shore	TSS1500;Body	-0.126558	8.39791e-10	2.71983e-07
cg20378070	chr6	30641179	DHX16;DHX16	NM_001164239;NM_003587		Promoter_Associated	S_Shore	TSS1500;TSS1500	-0.138106	8.48211e-10	2.74288e-07
cg13284422	chr9	20624418					S_Shelf		-0.113489	8.50132e-10	2.74627e-07
cg16050561	chr22	50738160	PLXNB2	NM_012401	chr22:50738042-50738042	Unclassified_Cell_type_specific	Island	5'UTR	-0.17589	8.50357e-10	2.74627e-07
cg12524553	chr20	32952045	ITCH	NM_031483		Promoter_Associated	S_Shore	5'UTR	-0.101875	8.50456e-10	2.74627e-07
cg07130150	chr12	96883863				Promoter_Associated	S_Shore		-0.148891	8.52832e-10	2.74901e-07
cg00099295	chr3	12597720	MKRN2	NM_014160			N_Shore	TSS1500	-0.223966	8.53399e-10	2.74907e-07
cg04046119	chr8	107460025	OXR1;OXR1;OXR1	NM_001198532;NM_018002;NM_001198533			OpenSea	TSS200;Body;Body	-0.282738	8.57002e-10	2.75962e-07
cg03533472	chr16	46919112	GPT2;GPT2;GPT2	NM_133443;NM_001142466;NM_001142466			S_Shore	Body;1stExon;5'UTR	-0.118817	8.64835e-10	2.78271e-07
cg17243564	chr4	160357095					OpenSea		0.146705	8.69861e-10	2.79674e-07
cg18973939	chr1	16164122	FLJ37453	NR_024279			Island	Body	-0.108239	8.75051e-10	2.80986e-07
cg18741699	chr17	38347075	RAPGEFL1;RAPGEFL1;RAPGEFL1	NM_016339;NM_001303533;NM_001303534		Unclassified	N_Shore	Body;Body;Body	-0.155582	8.75316e-10	2.80986e-07
cg01109574	chr2	36824259	FEZ2;FEZ2	NM_005102;NM_001042548			N_Shore	Body;Body	-0.246021	8.76147e-10	2.81049e-07
cg05899869	chr6	3053528				Promoter_Associated	OpenSea		-0.153569	8.78316e-10	2.81423e-07
cg08586737	chr7	127225949	GCC1	NM_024523		Promoter_Associated	Island	TSS1500	-0.134245	8.79608e-10	2.81619e-07
cg09248197	chr16	30799283	ZNF629	NM_001080417			S_Shore	TSS1500	-0.103107	8.79935e-10	2.81619e-07
cg13966771	chr19	3501167	DOHH;DOHH	NM_031304;NM_001145165		Promoter_Associated	S_Shore	TSS1500;TSS1500	-0.124024	8.85699e-10	2.83248e-07
cg24562149	chr20	11870817	BTBD3	NM_181443			N_Shore	TSS1500	-0.114888	8.88011e-10	2.8388e-07
cg07599713	chr6	91411191					OpenSea		-0.135197	8.89923e-10	2.84383e-07
cg27560452	chr16	49499385					Island		-0.209838	8.91859e-10	2.84893e-07
cg21062556	chr1	28831782	RCC1;SNHG3;SNHG3;RCC1;RCC1	NM_001048199;NR_002909;NR_036473;NR_030726;NR_030725			OpenSea	TSS1500;TSS1500;TSS1500;TSS1500;TSS1500	-0.103826	8.95869e-10	2.86065e-07
cg16335432	chr5	179125014	CANX;CANX	NM_001024649;NM_001746			N_Shore	TSS1500;TSS1500	-0.165867	9.03107e-10	2.88157e-07
cg25544523	chr4	68411965	CENPC	NM_001812			S_Shore	TSS1500	-0.156184	9.0591e-10	2.88804e-07
cg11361925	chr17	4634072	MED11;MED11	NM_001305000;NM_001001683			N_Shore	TSS1500;TSS1500	-0.185345	9.06164e-10	2.88804e-07
cg07218880	chr13	115046279	UPF3A;UPF3A	NM_080687;NM_023011	chr13:115046177-115046177	Promoter_Associated_Cell_type_specific	N_Shore	TSS1500;TSS1500	-0.245569	9.09767e-10	2.89842e-07
cg15556672	chr5	68513082	MRPS36	NM_033281		Promoter_Associated	N_Shore	TSS1500	-0.16737	9.13241e-10	2.90838e-07
cg13263950	chr1	36039396	TFAP2E	NM_178548			Island	Body	-0.171842	9.14321e-10	2.91072e-07
cg11837293	chr20	52356911			chr20:52356771-52356771	Unclassified_Cell_type_specific	OpenSea		-0.16427	9.17847e-10	2.92084e-07
cg14016875	chr17	14206981	HS3ST3B1;MGC12916	NM_006041;NR_026880	chr17:14206970-14206970	Promoter_Associated	Island	Body;TSS200	-0.195733	9.21965e-10	2.93172e-07
cg19419291	chr5	95295965	ELL2	NM_012081	chr5:95295681-95295681	Promoter_Associated	N_Shore	Body	-0.114418	9.22553e-10	2.93228e-07
cg10994149	chr5	43037123				Promoter_Associated_Cell_type_specific	N_Shore		-0.242449	9.28519e-10	2.9481e-07
cg15967501	chr19	49143404	SEC1;CA11	NR_004401;NM_001217			S_Shelf	Body;Body	-0.200889	9.46633e-10	3.00108e-07
cg21964662	chr13	79234715	RNF219	NM_024546			S_Shore	TSS1500	-0.108787	9.53039e-10	3.01911e-07
cg09473826	chr1	175568216	TNR	NM_003285			N_Shore	5'UTR	-0.169512	9.59006e-10	3.03344e-07
cg03399183	chr11	73310062	FAM168A;FAM168A;FAM168A	NM_015159;NM_001286051;NM_001286050			S_Shore	TSS1500;TSS1500;TSS1500	-0.182606	9.5949e-10	3.03382e-07
cg02424103	chr3	156892029					N_Shore		-0.105262	9.65878e-10	3.04741e-07
cg07580762	chr1	161171810	NDUFS2;NDUFS2	NM_004550;NM_001166159		Promoter_Associated	Island	5'UTR;TSS200	-0.116084	9.7194e-10	3.06396e-07
cg25158734	chr2	208393332	CREB1;CREB1	NM_004379;NM_134442			N_Shore	TSS1500;TSS1500	-0.117708	9.8128e-10	3.08877e-07
cg24406162	chr1	24017943	RPL11	NM_000975		Promoter_Associated	N_Shore	TSS1500	-0.171537	9.85565e-10	3.09762e-07
cg03469742	chr8	71016538					OpenSea		-0.133039	9.86074e-10	3.09806e-07
cg25073708	chr9	132083538	C9orf106	NM_001012715		Unclassified	Island	5'UTR	-0.15535	9.86463e-10	3.09812e-07
cg00756943	chr15	91208460				Unclassified_Cell_type_specific	Island		-0.131536	9.90874e-10	3.11021e-07
cg24277817	chr19	13135662	NFIX	NM_002501			Island	Body	-0.166421	9.91422e-10	3.11021e-07
cg26219718	chr14	65840237					OpenSea		-0.18092	9.96815e-10	3.12479e-07
cg14223444	chr9	100394496	TSTD2;NCBP1	NM_139246;NM_002486			N_Shore	5'UTR;TSS1500	-0.102173	1.00076e-09	3.13483e-07
cg06155303	chr1	29460817				Unclassified_Cell_type_specific	Island		-0.182579	1.00121e-09	3.13507e-07
cg23627169	chr8	26434069	DPYSL2;DPYSL2	NM_001386;NM_001197293			N_Shore	TSS1500;Body	-0.189986	1.00935e-09	3.15701e-07
cg03213420	chr19	6801266	VAV1;VAV1;VAV1	NM_005428;NM_001258207;NM_001258206	chr19:6801116-6801116		OpenSea	Body;Body;Body	-0.159317	1.01264e-09	3.16471e-07
cg10835212	chr14	105864312	PACS2;PACS2;PACS2;TEX22	NM_001100913;NM_001243127;NM_015197;NM_001195082			N_Shore	3'UTR;3'UTR;3'UTR;TSS1500	-0.108626	1.01656e-09	3.17248e-07
cg10043155	chr6	25218855				Unclassified_Cell_type_specific	OpenSea		-0.13335	1.01771e-09	3.17488e-07
cg24630963	chr18	29597905	RNF125	NM_017831			N_Shore	TSS1500	-0.154958	1.02222e-09	3.1845e-07
cg08532057	chr13	25875436	NUPL1;NUPL1	NM_001008564;NM_014089		Promoter_Associated	Island	TSS1500;TSS1500	-0.14064	1.02231e-09	3.1845e-07
cg14367702	chr16	71599554	TAT-AS1;TAT-AS1	NR_103852;NR_103851		Promoter_Associated	OpenSea	Body;TSS200	-0.227724	1.02525e-09	3.1925e-07
cg13451356	chr1	40598648					Island		-0.143441	1.03257e-09	3.21172e-07
cg08089567	chr21	45705994	AIRE	NM_000383			Island	1stExon	-0.184811	1.03427e-09	3.2158e-07
cg14282004	chr19	46270700	SIX5	NM_175875		Unclassified_Cell_type_specific	Island	Body	-0.118609	1.03474e-09	3.21608e-07
cg12366685	chr18	61604243					Island		-0.135957	1.0352e-09	3.21632e-07
cg19038230	chr13	47126445	LRCH1;LRCH1;LRCH1	NM_001164213;NM_015116;NM_001164211		Promoter_Associated	N_Shore	TSS1500;TSS1500;TSS1500	-0.111411	1.03847e-09	3.22411e-07
cg01412462	chr12	49111374	CCNT1;CCNT1	NM_001277842;NM_001240		Promoter_Associated	S_Shore	TSS1500;TSS1500	-0.146778	1.04117e-09	3.23128e-07
cg19745185	chr11	33278372	HIPK3;HIPK3;HIPK3	NM_005734;NM_001048200;NM_001278163			N_Shore	TSS1500;TSS1500;5'UTR	-0.131675	1.04169e-09	3.23171e-07
cg19835437	chr13	113839079	PCID2;PCID2;PCID2;PCID2;PCID2	NM_001258213;NM_001127203;NM_001127202;NM_001258212;NM_018386			OpenSea	Body;Body;Body;Body;Body	-0.135201	1.04453e-09	3.23931e-07
cg03576748	chr16	452547	DECR2	NM_020664		Unclassified_Cell_type_specific	S_Shore	Body	-0.111061	1.04519e-09	3.24017e-07
cg14320530	chr10	134693097					Island		-0.180807	1.04628e-09	3.24234e-07
cg26038465	chr22	38610514	MAFF;MAFF;MAFF;MAFF	NM_001161573;NM_001161574;NM_001161572;NM_012323		Unclassified	Island	Body;Body;Body;Body	-0.182782	1.053e-09	3.26075e-07
cg04206699	chr8	70855057				Unclassified	OpenSea		-0.13513	1.05416e-09	3.26316e-07
cg09133363	chr2	85153928				Promoter_Associated	OpenSea		-0.114291	1.05759e-09	3.27079e-07
cg05417517	chr20	37075853	SNORA39;SNHG11	NR_002972;NR_003239		Promoter_Associated	Island	TSS1500;Body	-0.149161	1.05779e-09	3.27079e-07
cg05546044	chr22	22222597	MAPK1;MAPK1	NM_138957;NM_002745		Promoter_Associated	S_Shore	TSS1500;TSS1500	-0.111221	1.06196e-09	3.28128e-07
cg08991643	chr3	194014928					Island		-0.170378	1.0623e-09	3.28128e-07
cg17065852	chr1	22141390	LDLRAD2	NM_001013693		Promoter_Associated	Island	Body	-0.157765	1.06688e-09	3.29248e-07
cg01293485	chr3	42847044	HIGD1A;HIGD1A;HIGD1A	NM_014056;NM_001099668;NM_001099669		Promoter_Associated	S_Shore	TSS1500;TSS1500;TSS1500	-0.148414	1.06706e-09	3.29248e-07
cg04284140	chr7	44163975	POLD2;POLD2	NM_006230;NM_001127218			S_Shore	TSS1500;TSS1500	-0.103351	1.07533e-09	3.31648e-07
cg19295796	chr19	44080800	XRCC1;PINLYP	NM_006297;NM_001193621			S_Shore	TSS1500;TSS200	-0.11767	1.08817e-09	3.3496e-07
cg07903023	chr2	239048072	KLHL30	NM_198582		Unclassified	Island	5'UTR	-0.166576	1.08847e-09	3.3496e-07
cg00238470	chr1	36616845	TRAPPC3	NM_001270895	chr1:36616485-36616485		S_Shore	5'UTR	-0.12603	1.09125e-09	3.35693e-07
cg01550148	chr5	134735544	H2AFY;H2AFY;H2AFY;H2AFY;H2AFY	NM_138610;NM_004893;NM_138609;NM_001040158;NM_004893			S_Shore	TSS1500;5'UTR;TSS1500;TSS1500;1stExon	-0.119663	1.09192e-09	3.35776e-07
cg06062763	chr17	20434670					OpenSea		-0.11599	1.09517e-09	3.36515e-07
cg13918811	chr4	25378308	ANAPC4	NM_013367		Promoter_Associated	N_Shore	TSS1500	-0.114917	1.09552e-09	3.36515e-07
cg21684179	chr1	110576933	FAM40A	NM_033088		Promoter_Associated	N_Shore	TSS1500	-0.134041	1.09798e-09	3.37146e-07
cg26530319	chr1	221060923					Island		-0.154516	1.0984e-09	3.37153e-07
cg08969450	chr11	14522617	COPB1;COPB1;COPB1	NM_016451;NM_001144062;NM_001144061			OpenSea	TSS1500;TSS1500;TSS1500	-0.116278	1.10114e-09	3.3787e-07
cg26486044	chr19	50353548	PTOV1;PTOV1;PTOV1;PTOV1;PTOV1-AS1	NM_001305108;NR_130963;NM_001305105;NM_017432;NR_040037			N_Shore	TSS1500;TSS1500;TSS1500;TSS1500;Body	-0.153643	1.10161e-09	3.37893e-07
cg13848429	chr5	68666583	RAD17;RAD17;RAD17;TAF9;AK6;RAD17;RAD17;RAD17;RAD17;TAF9;AK6;RAD17;RAD17;RAD17	NM_133340;NM_133341;NM_133342;NM_003187;NM_016283;NM_133338;NM_133344;NM_133339;NM_001278622;NM_001015892;NM_001015891;NM_002873;NM_002873;NM_133343			S_Shore	TSS1500;TSS1500;5'UTR;TSS1500;TSS1500;5'UTR;5'UTR;TSS1500;5'UTR;TSS1500;TSS1500;1stExon;5'UTR;5'UTR	-0.242411	1.10626e-09	3.3907e-07
cg09316798	chr2	27712986	IFT172	NM_015662		Promoter_Associated	S_Shore	TSS1500	-0.110092	1.11536e-09	3.41486e-07
cg17384889	chr6	28227068	NKAPL	NM_001007531		Promoter_Associated_Cell_type_specific	Island	TSS200	-0.102454	1.11612e-09	3.41592e-07
cg06775523	chr1	3514921	MEGF6	NM_001409			S_Shelf	Body	-0.165041	1.11706e-09	3.41756e-07
cg00158092	chr13	64210567					OpenSea		-0.162753	1.12873e-09	3.45077e-07
cg22682751	chr3	48230398	CDC25A;CDC25A	NM_201567;NM_001789		Promoter_Associated	S_Shore	TSS1500;TSS1500	-0.101317	1.13112e-09	3.45682e-07
cg10254970	chr14	90168492				Promoter_Associated	S_Shore		-0.153108	1.13484e-09	3.4669e-07
cg22775789	chr12	56694541	CS	NM_004077		Promoter_Associated	S_Shore	TSS1500	-0.17996	1.14088e-09	3.48411e-07
cg01935722	chr19	45683155	BLOC1S3	NM_212550			Island	Body	-0.130448	1.14312e-09	3.48966e-07
cg00000029	chr16	53468112	RBL2	NM_005611		Promoter_Associated	N_Shore	TSS1500	-0.132996	1.14443e-09	3.49114e-07
cg01511557	chr1	50514319	ELAVL4	NM_001144777			Island	Body	-0.119132	1.14787e-09	3.50034e-07
cg25337414	chr12	80085619	PAWR	NM_002583	chr12:80085577-80085577		S_Shore	TSS1500	-0.141408	1.14928e-09	3.50338e-07
cg00331616	chr13	20207201	MPHOSPH8	NM_017520		NonGene_Associated	N_Shore	TSS1500	-0.122132	1.15528e-09	3.51912e-07
cg02905426	chr1	28051771	FAM76A;FAM76A;FAM76A;FAM76A;FAM76A	NM_152660;NM_001143913;NM_001143915;NM_001143914;NM_001143912		Promoter_Associated	N_Shore	TSS1500;TSS1500;TSS1500;TSS1500;TSS1500	-0.130427	1.15844e-09	3.52747e-07
cg08322244	chr17	8066669	VAMP2	NM_014232		Promoter_Associated	S_Shore	TSS1500	-0.261611	1.16064e-09	3.53289e-07
cg12113819	chr12	116716154	MED13L	NM_015335			OpenSea	TSS1500	-0.104648	1.16606e-09	3.54809e-07
cg09553062	chr9	96329659				Promoter_Associated	S_Shore		-0.109841	1.16798e-09	3.55252e-07
cg10876429	chr8	22224039	SLC39A14;SLC39A14;SLC39A14;SLC39A14	NM_015359;NM_001135154;NM_001128431;NM_001135153		Promoter_Associated	N_Shore	TSS1500;TSS1500;TSS1500;TSS1500	-0.130521	1.17041e-09	3.55695e-07
cg20544307	chr16	8961293	CARHSP1;CARHSP1;CARHSP1;CARHSP1;CARHSP1;CARHSP1	NM_001278264;NM_001278263;NM_001042476;NM_001278261;NM_001278260;NM_014316			N_Shore	TSS200;5'UTR;5'UTR;5'UTR;5'UTR;5'UTR	-0.138072	1.17173e-09	3.55762e-07
cg14051760	chr16	9055918	USP7	NM_003470	chr16:9055639-9055639		N_Shore	Body	-0.213783	1.17386e-09	3.56279e-07
cg23414001	chr20	33681070	TRPC4AP;TRPC4AP	NM_199368;NM_015638		Promoter_Associated	S_Shore	TSS1500;TSS1500	-0.109068	1.17541e-09	3.56623e-07
cg23734017	chr14	51338733	ABHD12B;ABHD12B	NM_181814;NM_001206673			Island	TSS200;TSS200	-0.10714	1.18331e-09	3.58629e-07
cg01608161	chr10	103579311	MGEA5;MGEA5;KCNIP2-AS1	NM_001142434;NM_012215;NR_045118			S_Shore	TSS1500;TSS1500;Body	-0.1303	1.18584e-09	3.59266e-07
cg04519487	chr15	52404977	BCL2L10	NM_020396		Unclassified_Cell_type_specific	Island	TSS200	-0.167285	1.18656e-09	3.59316e-07
cg12492885	chr22	24890814	C22orf45;C22orf45;UPB1	NR_028484;NR_028483;NM_016327		Unclassified_Cell_type_specific	Island	TSS200;TSS200;TSS1500	-0.150233	1.18686e-09	3.59316e-07
cg06318402	chr1	244894363			chr1:244894306-244894306		Island		-0.104605	1.19425e-09	3.61368e-07
cg10334750	chr8	101348456					OpenSea		-0.127473	1.19449e-09	3.61368e-07
cg04392082	chr4	186732926	SORBS2;SORBS2;SORBS2;SORBS2;SORBS2;SORBS2;SORBS2	NM_003603;NM_021069;NM_001145670;NM_001145670;NM_001145671;NM_003603;NM_001145672			OpenSea	5'UTR;5'UTR;5'UTR;1stExon;TSS1500;1stExon;TSS1500	-0.21594	1.19559e-09	3.61568e-07
cg18979916	chr6	28226941	ZKSCAN4;NKAPL	NM_001304506;NM_001007531		Promoter_Associated_Cell_type_specific	N_Shore	5'UTR;TSS200	-0.118825	1.20818e-09	3.6472e-07
cg23262467	chr9	131643293	LRRC8A;LRRC8A;LRRC8A;CCBL1;CCBL1;CCBL1;CCBL1;CCBL1	NM_019594;NM_001127245;NM_001127244;NM_001122671;NM_001122672;NM_004059;NM_001287390;NR_109829			N_Shore	TSS1500;TSS1500;TSS1500;5'UTR;5'UTR;5'UTR;5'UTR;Body	-0.161568	1.21105e-09	3.65456e-07
cg27562948	chr7	155283424				Unclassified_Cell_type_specific	N_Shore		-0.12106	1.2123e-09	3.65701e-07
cg00604425	chr3	193922370	LOC100505920;LOC100505920	NR_125404;NR_125403			Island	Body;Body	-0.151503	1.21969e-09	3.67534e-07
cg06301181	chr3	52805414	NEK4;NEK4	NM_001193533;NM_003157		Promoter_Associated	S_Shore	TSS1500;TSS1500	-0.112531	1.22047e-09	3.67638e-07
cg22442168	chr18	74535634	ZNF236	NM_007345			Island	TSS1500	-0.100861	1.22305e-09	3.68284e-07
cg08466273	chr11	9994686	SBF2	NM_030962		Unclassified	OpenSea	Body	-0.127652	1.22442e-09	3.68562e-07
cg19622675	chr5	139683183	PFDN1	NM_002622		Promoter_Associated	OpenSea	TSS1500	-0.108343	1.22494e-09	3.68587e-07
cg08582629	chr18	21719467	CABYR;CABYR;CABYR;CABYR;CABYR;CABYR;CABYR;CABYR	NM_153769;NM_012189;NM_153768;NM_153770;NM_138644;NM_138644;NM_001308231;NM_138643		Promoter_Associated	Island	5'UTR;5'UTR;5'UTR;5'UTR;1stExon;5'UTR;5'UTR;5'UTR	-0.131342	1.22642e-09	3.68901e-07
cg04469237	chr9	5304606	RLN2;RLN2;RLN2;RLN2	NM_134441;NM_005059;NM_134441;NM_005059			S_Shore	1stExon;1stExon;5'UTR;5'UTR	-0.103803	1.2274e-09	3.69063e-07
cg16854876	chr4	40752947	NSUN7	NM_024677			S_Shore	Body	-0.143015	1.22963e-09	3.69601e-07
cg24252262	chr5	23014515					OpenSea		-0.122307	1.23829e-09	3.7194e-07
cg05671217	chr5	111868904					OpenSea		-0.142216	1.23925e-09	3.72035e-07
cg11076900	chr4	175444341	HPGD;HPGD;HPGD;HPGD;HPGD;HPGD	NM_001256301;NM_001145816;NM_000860;NM_001256307;NM_001256306;NM_001256305			S_Shore	TSS1500;TSS1500;TSS1500;TSS1500;TSS1500;TSS1500	-0.214049	1.24225e-09	3.72727e-07
cg11609571	chr5	145215629	PRELID2;PRELID2;PRELID2	NM_138492;NM_205846;NM_182960			S_Shore	TSS1500;TSS1500;TSS1500	-0.178786	1.24339e-09	3.72835e-07
cg12452738	chr3	113417803					S_Shelf		-0.182726	1.24934e-09	3.7432e-07
cg08985785	chr6	39196340	KCNK5	NM_003740			N_Shore	Body	-0.260122	1.25181e-09	3.74926e-07
cg26214742	chr5	134735914	H2AFY;H2AFY;H2AFY;H2AFY	NM_138610;NM_138609;NM_004893;NM_001040158			S_Shore	TSS1500;TSS1500;TSS1500;TSS1500	-0.237395	1.26058e-09	3.77345e-07
cg26045043	chr18	74535969	ZNF236	NM_007345			S_Shore	TSS200	-0.125739	1.26081e-09	3.77345e-07
cg03764440	chr16	47008381	DNAJA2	NM_005880			S_Shore	TSS1500	-0.121145	1.26878e-09	3.79199e-07
cg20250779	chr11	124823283	CCDC15	NM_025004			N_Shore	TSS1500	-0.117761	1.27081e-09	3.79672e-07
cg16198186	chr3	50397341	CYB561D2;TMEM115	NR_111912;NM_007024		Promoter_Associated	S_Shore	Body;TSS1500	-0.155691	1.27201e-09	3.79893e-07
cg15425691	chr2	6913250				Unclassified	OpenSea		-0.131273	1.27993e-09	3.8173e-07
cg03560586	chr2	239334908	ASB1	NM_001040445			N_Shore	TSS1500	-0.105273	1.27998e-09	3.8173e-07
cg11765003	chr2	220024730	NHEJ1	NM_024782		Promoter_Associated	N_Shore	5'UTR	-0.158664	1.28585e-09	3.83347e-07
cg10534455	chr21	34775001	IFNGR2	NM_005534			N_Shore	TSS200	-0.130692	1.29561e-09	3.85781e-07
cg10775231	chr10	81967666					S_Shore		-0.160492	1.30342e-09	3.87485e-07
cg21576728	chr1	113683521				Unclassified	OpenSea		-0.109494	1.305e-09	3.87816e-07
cg22025064	chr1	22141400	LDLRAD2	NM_001013693		Promoter_Associated	Island	Body	-0.145135	1.30566e-09	3.87874e-07
cg16956170	chr15	57209858	TCF12;TCF12;TCF12;TCF12;LOC145783	NM_207038;NM_207037;NM_207036;NM_003205;NR_015419			N_Shore	TSS1500;TSS1500;TSS1500;TSS1500;Body	-0.14662	1.30744e-09	3.88267e-07
cg13912224	chr6	52172083					Island		-0.187674	1.31168e-09	3.8925e-07
cg09624120	chr17	58156912	HEATR6	NM_022070			S_Shore	TSS1500	-0.224986	1.3168e-09	3.90411e-07
[truncated: 7,555 more rows]

## Sheet: S2-DMRs
Supplementary Table S2. Regions differentially methylated in RMNS.
Region number	Chr	Start	End	width (bp)	no.cpgs	False discovery rate (FDR)	Methylation difference (Controls - Patients)	Distance to nearby genes (bp)	Nearby Gene	Distance to CpG island	Overlapping promoters
1	chr2	165811765	165812478	714	14	3.11896e-59	-0.147062	0	SLC38A11	112871	SLC38A11-001, SLC38A11-002, SLC38A11-003, SLC38A11-009, SLC38A11-004
2	chr22	24890045	24891452	1408	18	2.88829e-56	-0.11307	0	UPB1	0	UPB1-001, ADORA2A-AS1-001, UPB1-003, ADORA2A-AS1-002, UPB1-002, ADORA2A-AS1-003, ADORA2A-AS1-201
2	chr22	24890045	24891452	1408	18	2.88829e-56	-0.11307	0	ADORA2A-AS1	0	UPB1-001, ADORA2A-AS1-001, UPB1-003, ADORA2A-AS1-002, UPB1-002, ADORA2A-AS1-003, ADORA2A-AS1-201
3	chr12	6755816	6757257	1442	9	1.69061e-52	-0.129365	0	ACRBP	0	ACRBP-001, ACRBP-002, ACRBP-005, ACRBP-009, ACRBP-006, ACRBP-007, ACRBP-008
4	chr21	45704508	45706101	1594	16	1.40192e-50	-0.128378	0	AIRE	0	AIRE-001, AIRE-004, AIRE-005
5	chr6	28226094	28227482	1389	18	7.21089e-50	-0.110025	0	NKAPL	0	NKAPL-001, ZKSCAN4-201
5	chr6	28226094	28227482	1389	18	7.21089e-50	-0.110025	0	ZKSCAN4	0	NKAPL-001, ZKSCAN4-201
6	chr10	81965938	81967666	1729	10	1.28655e-48	-0.202943	0	LINC00857	0	ANXA11-201, ANXA11-202, ANXA11-001, LINC00857-001, ANXA11-002, LINC00857-002, ANXA11-003, ANXA11-007, ANXA11-008, ANXA11-203, ANXA11-204
7	chr13	51416639	51419169	2531	15	3.02591e-47	-0.109527	0	DLEU7-AS1	0	DLEU7-002, DLEU7-001
7	chr13	51416639	51419169	2531	15	3.02591e-47	-0.109527	0	DLEU7	0	DLEU7-002, DLEU7-001
8	chr19	49242953	49244965	2013	12	1.4077e-46	-0.125081	0	IZUMO1	0	RASIP1-001, RASIP1-004, RASIP1-003, IZUMO1-005
8	chr19	49242953	49244965	2013	12	1.4077e-46	-0.125081	0	RASIP1	0	RASIP1-001, RASIP1-004, RASIP1-003, IZUMO1-005
9	chr17	48911313	48913424	2112	23	1.10199e-44	-0.10183	0	WFIKKN2	4364	WFIKKN2-001, WFIKKN2-002
10	chr2	74667455	74670061	2607	19	1.91246e-44	-0.109279	0	RTKN	0	RTKN-004, RTKN-002, RTKN-001, RTKN-011, RTKN-005, RTKN-003, RTKN-006, RTKN-007
11	chr13	76444293	76445372	1080	11	6.6319e-43	-0.178895	0	LMO7DN	233079	C13orf45-201
12	chr1	153762201	153762564	364	7	3.88066e-42	-0.123137	9567		5865
13	chr22	30476089	30477270	1182	15	9.29424e-42	-0.102024	0	HORMAD2	0	HORMAD2-002, HORMAD2-001, CTA-85E5.10-003, CTA-85E5.10-002, HORMAD2-003, CTA-85E5.10-001
14	chr5	43037123	43040505	3383	15	2.36298e-40	-0.147502	0	ANXA2R	0	AC025171.1-001, AC025171.1-002, AC025171.1-005, AC025171.1-003, AC025171.1-004
15	chr6	32846924	32847845	922	15	6.87263e-40	-0.147523	232084		0	PPP1R2P1-002, PPP1R2P1-001
16	chr8	144787999	144790772	2774	16	7.81534e-40	-0.144614	0	CCDC166	0	ZNF707-029, CCDC166-001, CCDC166-201
16	chr8	144787999	144790772	2774	16	7.81534e-40	-0.144614	0	ZNF707	0	ZNF707-029, CCDC166-001, CCDC166-201
17	chr19	13134254	13135808	1555	15	3.60608e-39	-0.105799	0	NFIX	0	NFIX-201, NFIX-003, NFIX-006, NFIX-005, NFIX-011, NFIX-007, NFIX-002, NFIX-004, NFIX-010
18	chr15	59156878	59158587	1710	10	9.78276e-37	-0.133648	7143		0	RP11-30K9.5-001, ZNF444P1-001, RNF111-007
19	chr2	25426222	25427652	1431	7	7.67514e-36	-0.196911	28177		0	AC012457.2-001
20	chr1	247681102	247681931	830	10	8.63275e-36	-0.217566	0	GCSAML	0	GCSAML-004, GCSAML-008, GCSAML-009
21	chr10	530635	532409	1775	16	4.09435e-35	-0.145303	0	DIP2C	0
22	chr12	52280975	52282204	1230	13	5.76868e-35	-0.133248	0	ANKRD33	11969	ANKRD33-001, ANKRD33-005, ANKRD33-201, ANKRD33-006, ANKRD33-003, ANKRD33-004, ANKRD33-007, ANKRD33-002
23	chr19	44083688	44085527	1840	10	6.26761e-35	-0.114236	0	PINLYP	3782	PINLYP-002, PINLYP-001, PINLYP-003, PINLYP-004, XRCC1-008, XRCC1-009
24	chr2	43903227	43904011	785	11	7.47267e-35	-0.156835	0	PLEKHH2	38270	AC011242.6-001, AC011242.6-201
24	chr2	43903227	43904011	785	11	7.47267e-35	-0.156835	0	C1GALT1C1L	38270	AC011242.6-001, AC011242.6-201
25	chr12	123214554	123215940	1387	14	2.2229e-34	-0.127662	0	HCAR1	21054	HCAR1-201, HCAR1-202, HCAR1-001
26	chr1	117317838	117318232	395	6	4.48151e-34	-0.205125	5986		33210	FTH1P22-001
27	chr22	31317287	31318546	1260	13	6.94368e-34	-0.142781	0	MORC2-AS1	0	MORC2-AS1-001, MORC2-AS1-002, MORC2-AS1-003, MORC2-AS1-004
28	chr10	77871618	77872288	671	7	6.15503e-33	-0.170314	0	LRMDA	0
29	chr17	46679135	46684004	4870	28	1.01206e-32	-0.114535	0	HOXB6	1240	HOXB6-002, HOXB7-003, HOXB6-001, HOXB6-004, HOXB-AS3-003, HOXB-AS3-001, HOXB3-013
29	chr17	46679135	46684004	4870	28	1.01206e-32	-0.114535	0	HOXB-AS3	1240	HOXB6-002, HOXB7-003, HOXB6-001, HOXB6-004, HOXB-AS3-003, HOXB-AS3-001, HOXB3-013
30	chr1	27901698	27902739	1042	5	2.07179e-32	-0.156563	0	AHDC1	0
31	chr15	101389272	101390350	1079	13	2.81592e-32	-0.110467	29658		0	RP11-66B24.7-001, RP11-66B24.2-004, RP11-66B24.2-001, RP11-66B24.2-003, RP11-66B24.2-006, RP11-66B24.2-005
32	chr7	127910927	127912372	1446	8	4.48135e-32	-0.212888	13244		0
33	chr17	65470761	65471507	747	6	1.3689e-31	-0.139029	0	PITPNC1	95629
34	chr3	194014481	194015171	691	7	1.43542e-31	-0.184676	2252		0
35	chr2	232347922	232348964	1043	7	9.14675e-31	-0.172375	18716		0	NCL-002
36	chr13	26586254	26587011	758	6	1.52781e-30	-0.166368	0	ATP8A2	0
37	chr6	106545531	106546824	1294	14	2.19961e-30	-0.107434	0	PRDM1	11145	PRDM1-002, PRDM1-007, PRDM1-003, RP1-134E15.3-001
38	chr7	102552239	102553618	1380	7	3.42132e-30	-0.144706	0	LRRC17	161488	LRRC17-001, LRRC17-002, LRRC17-003
38	chr7	102552239	102553618	1380	7	3.42132e-30	-0.144706	0	FBXL13	161488	LRRC17-001, LRRC17-002, LRRC17-003
39	chr6	26224100	26226256	2157	16	4.48136e-30	-0.13252	0	HIST1H3E	0	HIST1H3E-001
40	chr16	30572739	30573013	275	5	1.67245e-29	-0.153431	3096		0
41	chr7	157667762	157668051	290	5	2.24449e-29	-0.200166	0	PTPRN2	1362
42	chr1	149908085	149909433	1349	13	2.47721e-29	-0.105776	0	MTMR11	8191	MTMR11-201, MTMR11-001, MTMR11-202, MTMR11-203, MTMR11-003, MTMR11-007, MTMR11-005, MTMR11-002, MTMR11-004
43	chr1	169429525	169430464	940	9	5.99865e-29	-0.109026	0	CCDC181	24094	RP1-206D15.3-002, RP1-206D15.3-001, CCDC181-201
44	chr1	16163479	16164122	644	7	1.67063e-28	-0.140579	0	FLJ37453	0	RP11-169K16.9-201
45	chr2	102866879	102868023	1145	6	6.4662e-28	-0.138393	11067		0	AC007248.6-001
46	chr11	85393571	85394499	929	7	8.11108e-28	-0.176061	393		17336	CREBZF-009, CREBZF-008
47	chr12	54762554	54764371	1818	7	8.70192e-28	-0.178338	0	ZNF385A	0
48	chr1	45278704	45279684	981	7	1.70793e-27	-0.139075	0	BTBD19	0	BTBD19-004, BTBD19-003, BTBD19-002
49	chr15	72447866	72448888	1023	7	7.07174e-27	-0.127155	3258		27788	RP11-2I17.4-001
50	chr1	40598394	40599011	618	6	8.05439e-27	-0.158062	28029		0	RP11-115D7.3-001
51	chr15	90543224	90544599	1376	7	8.86697e-27	-0.1469	152		0	ZNF710-001, ZNF710-004
52	chr5	78364769	78366302	1534	14	9.03482e-27	-0.120551	0	BHMT2	0	DMGDH-001, BHMT2-001, DMGDH-201, DMGDH-003, DMGDH-002, BHMT2-003, BHMT2-004, BHMT2-005, DMGDH-005, BHMT2-002, BHMT2-006, DMGDH-009, DMGDH-202
52	chr5	78364769	78366302	1534	14	9.03482e-27	-0.120551	0	DMGDH	0	DMGDH-001, BHMT2-001, DMGDH-201, DMGDH-003, DMGDH-002, BHMT2-003, BHMT2-004, BHMT2-005, DMGDH-005, BHMT2-002, BHMT2-006, DMGDH-009, DMGDH-202
53	chr2	24397221	24398859	1639	14	1.33432e-26	-0.1084	0	FAM228B	0	FAM228A-001, AC008073.7-001, FAM228A-004, AC008073.7-002, FAM228A-003
53	chr2	24397221	24398859	1639	14	1.33432e-26	-0.1084	0	FAM228A	0	FAM228A-001, AC008073.7-001, FAM228A-004, AC008073.7-002, FAM228A-003
54	chr19	51893804	51894899	1096	8	2.6642e-26	-0.107789	0	C19orf84	2724	C19orf84-002, C19orf84-001
55	chr18	43416960	43419501	2542	9	4.55025e-26	-0.100378	0	SIGLEC15	0	SIGLEC15-004, SIGLEC15-003
56	chr1	3774198	3775334	1137	8	1.97864e-25	-0.127886	0	DFFB	0	DFFB-201, DFFB-004, DFFB-202, DFFB-007, DFFB-001, DFFB-203, CEP104-002, CEP104-001, CEP104-004, DFFB-002, DFFB-006, DFFB-003, DFFB-005, CEP104-003
57	chr8	107459398	107460168	771	9	2.02856e-25	-0.171964	0	OXR1	175521	OXR1-201
58	chr8	96084821	96086565	1745	8	3.43456e-25	-0.122147	0	MIR3150A	0	MIR3150A-001, MIR3150A-003, MIR3150A-201
58	chr8	96084821	96086565	1745	8	3.43456e-25	-0.122147	0	MIR3150B	0	MIR3150A-001, MIR3150A-003, MIR3150A-201
58	chr8	96084821	96086565	1745	8	3.43456e-25	-0.122147	0	NDUFAF6	0	MIR3150A-001, MIR3150A-003, MIR3150A-201
59	chr1	3514921	3515194	274	4	6.4157e-25	-0.168184	0	MEGF6	2802
60	chr16	29796122	29797125	1004	7	7.98101e-25	-0.106927	0	SLX1B-SULT1A4	0
60	chr16	29796122	29797125	1004	7	7.98101e-25	-0.106927	0	SMG1P2	0
60	chr16	29796122	29797125	1004	7	7.98101e-25	-0.106927	0	SLX1A	0
60	chr16	29796122	29797125	1004	7	7.98101e-25	-0.106927	0	BOLA2	0
60	chr16	29796122	29797125	1004	7	7.98101e-25	-0.106927	0	LOC606724	0
60	chr16	29796122	29797125	1004	7	7.98101e-25	-0.106927	0	LOC613038	0
61	chr7	23245557	23246922	1366	6	5.04258e-24	-0.192688	4926		0	AC005082.12-001
62	chr6	87861261	87862481	1221	6	5.15022e-24	-0.166829	69		0	ZNF292-006
63	chr14	104338182	104338807	626	3	8.49362e-24	-0.131332	13795		23191
64	chr2	99438903	99439997	1095	5	1.06032e-23	-0.10106	0	KIAA1211L	0	KIAA1211L-007
65	chr17	76713041	76714557	1517	9	1.13456e-23	-0.10785	0	CYTH1	62953	CYTH1-016
66	chr10	76803270	76803925	656	5	1.34315e-23	-0.138827	0	DUPD1	0
67	chr11	128693473	128695541	2069	11	1.36303e-23	-0.145974	10310		0
68	chr20	62451032	62451399	368	3	1.51603e-23	-0.201742	0	ZBTB46	9867
69	chr2	213696104	213698158	2055	8	2.42652e-23	-0.121695	92822		0	PCED1CP-001
70	chr8	19459672	19461068	1397	10	3.52213e-23	-0.116752	0	CSGALNACT1	0	CSGALNACT1-004, CSGALNACT1-003, CSGALNACT1-012, CSGALNACT1-005, CSGALNACT1-014, CSGALNACT1-013
71	chr12	6876188	6877740	1553	8	3.69541e-23	-0.105531	0	PTMS	0	PTMS-001, PTMS-005, PTMS-002, MLF2-010, PTMS-004, PTMS-003, PTMS-006
71	chr12	6876188	6877740	1553	8	3.69541e-23	-0.105531	0	MLF2	0	PTMS-001, PTMS-005, PTMS-002, MLF2-010, PTMS-004, PTMS-003, PTMS-006
72	chr2	113542091	113543245	1155	7	5.01415e-23	-0.107624	0	IL1A	19516	IL1A-001
73	chr5	66461884	66462988	1105	5	5.19384e-23	-0.168105	0	MAST4	2288
74	chr1	27683139	27684494	1356	11	6.17837e-23	-0.10777	0	MAP3K6	0	MAP3K6-004, MAP3K6-005, MAP3K6-006, MAP3K6-003
75	chr3	156323952	156324733	782	4	9.33002e-23	-0.15592	50978		50852
76	chr13	100217924	100219013	1090	6	2.03903e-22	-0.192655	1621		39695
77	chr15	31515750	31516481	732	9	2.1421e-22	-0.162248	0	LOC283710	7397
78	chr1	157948536	157949084	549	5	2.79208e-22	-0.121505	13978		0
79	chr1	236685849	236687898	2050	22	2.8697e-22	-0.101966	0	LGALS8-AS1	0	LGALS8-011, LGALS8-024, LGALS8-003, LGALS8-009, LGALS8-002, LGALS8-201, LGALS8-028, LGALS8-015, LGALS8-202, LGALS8-005, LGALS8-AS1-001, LGALS8-AS1-201, LGALS8-026, LGALS8-007, LGALS8-016, LGALS8-022
79	chr1	236685849	236687898	2050	22	2.8697e-22	-0.101966	0	LGALS8	0	LGALS8-011, LGALS8-024, LGALS8-003, LGALS8-009, LGALS8-002, LGALS8-201, LGALS8-028, LGALS8-015, LGALS8-202, LGALS8-005, LGALS8-AS1-001, LGALS8-AS1-201, LGALS8-026, LGALS8-007, LGALS8-016, LGALS8-022
80	chr16	3061835	3063680	1846	13	3.39166e-22	-0.129324	0	CLDN9	0	CLDN9-001
81	chr10	33294358	33294889	532	6	3.64843e-22	-0.118979	47064		24487	ITGB1-012
82	chr11	68517164	68518048	885	6	3.8294e-22	-0.122169	0	TESMIN	0	MTL5-001, MTL5-004, MTL5-002, MTL5-006, MTL5-003
83	chr19	58867669	58869424	1756	9	4.32675e-22	-0.118415	0	A1BG	0	CTD-2619J13.8-003, CTD-2619J13.9-001, CTD-2619J13.8-002
83	chr19	58867669	58869424	1756	9	4.32675e-22	-0.118415	0	ZNF497	0	CTD-2619J13.8-003, CTD-2619J13.9-001, CTD-2619J13.8-002
84	chr16	31159558	31160393	836	6	5.54489e-22	-0.153997	0	PRSS36	0	PRSS36-001, PRSS36-004, PRSS36-006, PRSS36-002, PRSS36-005, PRSS36-003, PRSS36-007
85	chr1	151103211	151105478	2268	12	6.29753e-22	-0.119681	0	SEMA6C	0	SEMA6C-005, SEMA6C-007, RP11-68I18.10-001
86	chr7	51538921	51539678	758	7	9.38738e-22	-0.139587	154405		82086
87	chr17	39019545	39019978	434	4	1.53147e-21	-0.153797	0	KRT12	0
88	chr9	140055728	140057122	1395	6	1.63904e-21	-0.118643	0	GRIN1	0	GRIN1-001
89	chr2	25383404	25384809	1406	7	2.97191e-21	-0.134125	0	POMC	0
90	chr1	42383598	42385160	1563	14	2.98762e-21	-0.119159	0	HIVEP3	0	HIVEP3-002, HIVEP3-001, HIVEP3-005
91	chr3	156837590	156838403	814	6	3.33958e-21	-0.133754	0	LINC00880	0
92	chr4	1243087	1245021	1935	12	3.95355e-21	-0.127653	0	CTBP1-DT	0	CTBP1-001, CTBP1-AS2-201, CTBP1-003, CTBP1-AS2-006, CTBP1-005, CTBP1-AS2-001, CTBP1-002, CTBP1-013, CTBP1-004, CTBP1-AS2-003, CTBP1-006, CTBP1-AS2-005, CTBP1-AS2-004
93	chr2	8596908	8597923	1016	6	5.65313e-21	-0.162375	128358		0
94	chr19	17608110	17608394	285	3	6.24185e-21	-0.129315	0	SLC27A1	0	SLC27A1-007
95	chr17	36996237	36998108	1872	12	6.77358e-21	-0.159507	0	C17orf98	0	C17orf98-001
96	chr19	44039345	44040457	1113	7	7.15146e-21	-0.116177	0	ZNF575	0	ZNF575-002, ZNF575-004, ZNF575-005
97	chr21	42741055	42742432	1378	7	9.46732e-21	-0.18083	0	MX2	49861	MX2-009, MX2-008, MX2-201
98	chr4	74718978	74719306	329	6	9.5169e-21	-0.131187	0	PF4V1	0	PF4V1-001
99	chr6	74063522	74064865	1344	11	1.06177e-20	-0.154646	0	DPPA5	0	DPPA5-001
100	chr17	37024020	37025274	1255	8	1.06822e-20	-0.129906	837		463	LASP1-001, LASP1-201, LASP1-202, LASP1-005, LASP1-004, LASP1-003
101	chr22	50737978	50738890	913	4	1.1501e-20	-0.161182	0	PLXNB2	0	PLXNB2-012
102	chr3	196693809	196695938	2130	7	1.17816e-20	-0.156599	0	PIGZ	0	PIGZ-003, PIGZ-001, PIGZ-004
103	chr17	5018984	5019989	1006	10	1.28644e-20	-0.108508	0	ZNF232	0	USP6-202, AC012146.7-003, USP6-002
103	chr17	5018984	5019989	1006	10	1.28644e-20	-0.108508	0	USP6	0	USP6-202, AC012146.7-003, USP6-002
104	chr8	1649522	1651101	1580	7	1.53216e-20	-0.13471	0	DLGAP2	0
105	chr10	101281603	101283847	2245	13	1.5472e-20	-0.112619	8842		0
106	chr9	123656764	123658222	1459	7	1.97941e-20	-0.123897	6448		0
107	chr22	36806001	36806655	655	6	2.36094e-20	-0.114489	21937		0
108	chr16	49499006	49500009	1004	7	5.78491e-20	-0.133152	24505		0	RP11-189E14.4-001
109	chr19	58861502	58862398	897	6	6.15774e-20	-0.182511	0	A1BG	0	A1BG-AS1-001
109	chr19	58861502	58862398	897	6	6.15774e-20	-0.182511	0	A1BG-AS1	0	A1BG-AS1-001
110	chr12	122500670	122502133	1464	7	1.08144e-19	-0.108986	719		14060	AC156455.1-003, AC156455.1-001, AC156455.1-002
111	chr13	111464554	111466822	2269	9	1.13612e-19	-0.200048	49511		0	LINC00567-001
112	chr7	44103276	44105764	2489	12	1.18131e-19	-0.11188	0	PGAM2	0	PGAM2-001, AC017116.11-002, AC017116.11-001
113	chr1	19276144	19277202	1059	5	1.67355e-19	-0.120077	0	IFFO2	4746
114	chr9	139540822	139541597	776	3	1.68728e-19	-0.114672	11710		6608
115	chr4	186731926	186733590	1665	13	1.80281e-19	-0.11024	0	SORBS2	171564	SORBS2-008, SORBS2-018, SORBS2-006, SORBS2-039, SORBS2-024, SORBS2-022, SORBS2-043, SORBS2-020, SORBS2-202, SORBS2-025, SORBS2-021, SORBS2-203, SORBS2-007, SORBS2-038, SORBS2-017, SORBS2-004, SORBS2-045, SORBS2-023, SORBS2-005, SORBS2-049, SORBS2-019
116	chr2	118942638	118943997	1360	8	2.2733e-19	-0.103806	75040		0	AC093901.1-001, AC093901.1-002, AC093901.1-003
117	chr17	17603531	17604184	654	6	2.36571e-19	-0.138596	0	RAI1	0
118	chr1	235805286	235806070	785	6	2.78171e-19	-0.12147	0	GNG4	0
119	chr12	109252608	109252848	241	5	3.76748e-19	-0.10075	0	DAO	1021	SSH1-001, SSH1-201, DAO-007, SSH1-005, SSH1-002, DAO-006
120	chr11	65321226	65322269	1044	7	4.07087e-19	-0.127458	0	LTBP3	0	LTBP3-013, LTBP3-022, LTBP3-020, LTBP3-021, LTBP3-014
121	chr17	72754345	72754716	372	3	4.11857e-19	-0.130556	0	SLC9A3R1	8392
122	chr13	101173617	101174420	804	8	4.23565e-19	-0.141963	0	PCCA	9976
123	chr11	66838046	66839363	1318	6	6.17829e-19	-0.118602	0	RHOD	0
124	chr10	82295394	82296516	1123	6	6.21735e-19	-0.155091	1141		0	SH2D4B-005, RP11-137H2.4-001, SH2D4B-202
125	chr7	39170497	39171113	617	6	8.05525e-19	-0.286009	0	POU6F2	154567
126	chr8	48675647	48677108	1462	9	1.15748e-18	-0.13668	0	SPIDR	0
127	chr12	64215611	64216622	1012	7	1.17511e-18	-0.119573	12272		0	PABPC1P4-001, TMEM5-AS1-001
128	chr6	74103661	74105293	1633	16	1.88781e-18	-0.144182	0	OOEP	0	DDX43-001, OOEP-001, OOEP-002, snoU13.83-201, DDX43-003, DDX43-201
128	chr6	74103661	74105293	1633	16	1.88781e-18	-0.144182	0	DDX43	0	DDX43-001, OOEP-001, OOEP-002, snoU13.83-201, DDX43-003, DDX43-201
129	chr17	7311030	7312081	1052	9	2.49278e-18	-0.103476	0	NLGN2	0	NLGN2-001, NLGN2-005
130	chr21	34733116	34733789	674	3	2.50923e-18	-0.110221	987		35365
131	chr5	95295740	95296847	1108	8	3.63652e-18	-0.102842	0	ELL2	0	ELL2-001, ELL2-201, CTD-2337A12.1-001, ELL2-006, CTD-2337A12.1-002, ELL2-005, ELL2-004
132	chr3	113417803	113418004	202	3	4.07914e-18	-0.18975	2309		2066
133	chr6	52171973	52173014	1042	4	4.42447e-18	-0.210286	22293		0
134	chr8	22560922	22561951	1030	7	6.086e-18	-0.108816	8813		0
135	chr13	23309689	23310675	987	10	7.18642e-18	-0.20175	160493		38769
136	chr10	3234944	3235569	626	5	8.58693e-18	-0.102555	19910		19683
137	chr17	30243828	30244630	803	6	1.00011e-17	-0.142877	15098		0
138	chr1	115396629	115398123	1495	12	1.11007e-17	-0.100697	0	SYCP1	0	SYCP1-002, SYCP1-001, SYCP1-003
139	chr13	20988729	20989988	1260	6	1.41426e-17	-0.131689	0	CRYL1	0
140	chr3	49170498	49171343	846	8	1.56756e-17	-0.13731	0	LAMB2	12034	LAMB2-003, LAMB2-001, LAMB2-018
141	chr3	112012867	112014075	1209	7	1.79892e-17	-0.147847	0	SLC9C1	37818	SLC9C1-001, SLC9C1-005, SLC9C1-004, SLC9C1-002
142	chr22	28010359	28011160	802	5	1.9551e-17	-0.105965	133104		0
143	chr17	19883326	19883716	391	4	1.96366e-17	-0.157796	2156		0	AKAP10-004
144	chr12	130823570	130825280	1711	10	2.11231e-17	-0.111464	0	PIWIL1	0	PIWIL1-001, PIWIL1-005, PIWIL1-003, PIWIL1-004, PIWIL1-006, PIWIL1-002
145	chr6	167559851	167560801	951	6	4.06976e-17	-0.145437	7221		26553	TCP10L2-004
146	chr16	49517759	49518536	778	6	4.88885e-17	-0.145618	5978		7712
147	chr2	97523931	97525009	1079	6	5.47898e-17	-0.108721	174		0	ANKRD39-001, ANKRD39-002, ANKRD23-007
148	chr19	48947560	48948005	446	5	5.68283e-17	-0.122249	0	GRIN2D	0	GRWD1-001, GRWD1-002, GRWD1-003
149	chr6	3053528	3054884	1357	9	8.78298e-17	-0.125362	9237		8927	RP1-40E16.2-001
150	chr6	27783054	27783336	283	4	1.08264e-16	-0.149003	0	HIST1H2BM	568	HIST1H2AJ-001, HIST1H2BM-001
151	chr3	133191078	133191407	330	4	1.25399e-16	-0.173984	0	BFSP2	100796	BFSP2-003
152	chr14	78107677	78108822	1146	6	1.26495e-16	-0.10629	24566		0
153	chr5	126408756	126409553	798	13	1.32398e-16	-0.11703	0	C5orf63	0	C5orf63-201, C5orf63-002, C5orf63-006, C5orf63-003, C5orf63-202, C5orf63-004, C5orf63-001
154	chr1	211652276	211652741	466	4	1.42468e-16	-0.179743	0	RD3	0
155	chr8	98289745	98290963	1219	9	1.79905e-16	-0.10221	0	TSPYL5	0	TSPYL5-001
156	chr9	125109046	125110034	989	5	2.10584e-16	-0.105083	22774		0
157	chr10	63657059	63657985	927	5	2.38009e-16	-0.155391	3027		4901
158	chr7	2150534	2152821	2288	11	3.08278e-16	-0.100253	0	MAD1L1	1856	MAD1L1-013
159	chr17	76036514	76037562	1049	7	3.09386e-16	-0.13794	0	TNRC6C	0	TNRC6C-004
160	chr3	159556950	159558254	1305	9	3.22963e-16	-0.127562	0	IQCJ-SCHIP1	73926	SCHIP1-004, SCHIP1-011, SCHIP1-014, SCHIP1-013, SCHIP1-012
160	chr3	159556950	159558254	1305	9	3.22963e-16	-0.127562	0	SCHIP1	73926	SCHIP1-004, SCHIP1-011, SCHIP1-014, SCHIP1-013, SCHIP1-012
161	chr3	50230026	50232459	2434	10	3.39438e-16	-0.104177	0	GNAT1	0	GNAT1-001, GNAT1-002, GNAT1-003, GNAT1-004, GNAT1-005
162	chr3	52351355	52351963	609	6	4.51922e-16	-0.128795	0	DNAH1	29300	DNAH1-004, DNAH1-001, DNAH1-008
163	chr17	30668751	30669641	891	10	5.3924e-16	-0.109269	0	C17orf75	0	C17orf75-201, C17orf75-001, OOSP1P2-001, C17orf75-006, C17orf75-005, C17orf75-007, C17orf75-009, C17orf75-003, C17orf75-004, C17orf75-008
164	chr8	71016364	71017302	939	5	5.4835e-16	-0.120621	6964		31475	RP11-152C15.1-201, RP11-152C15.1-001
165	chr17	79386350	79386969	620	3	5.8886e-16	-0.114723	0	BAHCC1	1465
166	chr16	1583391	1584516	1126	13	6.86628e-16	-0.163473	0	TMEM204	0	IFT140-006, TMEM204-002
166	chr16	1583391	1584516	1126	13	6.86628e-16	-0.163473	0	IFT140	0	IFT140-006, TMEM204-002
167	chr2	21266500	21268152	1653	15	7.27846e-16	-0.105909	0	APOB	0	APOB-001, APOB-002
168	chr1	36108206	36108233	28	4	9.00472e-16	-0.220657	760		944	PSMB2-001
169	chr5	178986131	178987429	1299	15	9.007e-16	-0.184449	0	RUFY1	0	RUFY1-005, RUFY1-002, RUFY1-007, RUFY1-008
170	chr10	50649650	50650248	599	5	9.54846e-16	-0.176534	0		42866
171	chr3	178977950	178979013	1064	7	9.99114e-16	-0.127477	0	KCNMB3	0	KCNMB3-003, KCNMB3-001, LRRFIP1P1-001
172	chr7	156735260	156736368	1109	8	1.00214e-15	-0.132274	6048		0	RP5-1121A15.3-001
173	chr19	50860534	50862121	1588	9	1.07631e-15	-0.106518	0	NR1H2	0	NAPSA-008
173	chr19	50860534	50862121	1588	9	1.07631e-15	-0.106518	0	NAPSA	0	NAPSA-008
174	chr6	87832220	87832666	447	4	1.08718e-15	-0.170764	27354		0	RCN1P1-001
175	chr19	911655	911965	311	3	1.11998e-15	-0.177862	0	R3HDM4	0	R3HDM4-001, R3HDM4-003, R3HDM4-002, R3HDM4-007, R3HDM4-005, R3HDM4-004, R3HDM4-006
176	chr3	113234510	113235258	749	4	1.1207e-15	-0.2031	475		415	SPICE1-001, SPICE1-002, SPICE1-007, SPICE1-005, SPICE1-004
177	chr16	86766712	86768117	1406	8	1.2878e-15	-0.13483	151407		51386
178	chr19	12758083	12759546	1464	9	1.49594e-15	-0.120479	0	MAN2B1	0	MAN2B1-006, MAN2B1-005, MAN2B1-007, CTD-2192J16.22-001
179	chr19	8590567	8591776	1210	4	1.68785e-15	-0.225009	0	MYO1F	0	MYO1F-018, MYO1F-016
180	chr8	52321163	52322341	1179	10	2.0132e-15	-0.146114	0	PXDNL	0	PXDNL-004, PXDNL-003
181	chr19	36484731	36486149	1419	11	2.77566e-15	-0.10329	0	SDHAF1	0	SDHAF1-001
182	chr6	36929838	36930726	889	6	3.23031e-15	-0.128495	0	PI16	0	PI16-002
183	chr2	105273376	105273432	57	3	4.28019e-15	-0.141952	89662		2156
184	chr7	140134961	140136183	1223	6	4.404e-15	-0.11558	8910		0	RP11-723C11.2-001
185	chr2	239047774	239048579	806	4	5.02814e-15	-0.117362	0	KLHL30	0	KLHL30-201, KLHL30-001
186	chr1	147800461	147801721	1261	7	5.45226e-15	-0.157957	4881		5179	RP11-495P10.3-001, Y_RNA.789-201
187	chr11	315262	317046	1785	8	6.09699e-15	-0.147929	0	IFITM1	0	IFITM1-003, IFITM1-001, RP11-326C3.11-001, IFITM1-004, IFITM1-002, RP11-326C3.11-002, RP11-326C3.11-003
188	chr10	76572932	76574026	1095	5	6.37052e-15	-0.136257	12144		0
189	chr8	124217698	124219725	2028	10	6.68463e-15	-0.106319	0	FAM83A	0
190	chr1	178455607	178456270	664	5	7.0037e-15	-0.159095	6958		0
191	chr7	55516267	55517538	1272	8	9.59482e-15	-0.107311	14831		0
192	chr2	16153454	16154325	872	4	1.0511e-14	-0.187768	66324		0
193	chr12	120665954	120666924	971	3	1.21316e-14	-0.113375	0	PXN	14010	PXN-004, PXN-010, PXN-009
194	chr12	58131345	58133411	2067	12	1.34861e-14	-0.112351	0	AGAP2	0	AGAP2-003, TSPAN31-014, AGAP2-002, TSPAN31-012, TSPAN31-013
195	chr2	150176791	150177277	487	4	1.74479e-14	-0.174068	9221		0	FAM8A3P-001
196	chr2	105852798	105854051	1254	9	1.89406e-14	-0.16561	4148		0
197	chr1	235104853	235106679	1827	7	1.92979e-14	-0.103942	165978		160875	RP11-443B7.1-005
198	chr20	642436	642894	459	4	3.41693e-14	-0.110962	0	SRXN1	0
198	chr20	642436	642894	459	4	3.41693e-14	-0.110962	0	SCRT2	0
199	chr8	39171620	39172851	1232	10	3.65457e-14	-0.104801	0	ADAM5	206196	ADAM5-007, ADAM5-001, ADAM5-002, ADAM5-003, ADAM5-010, ADAM5-009, ADAM5-006, ADAM5-005, ADAM5-012
200	chr11	45671015	45672756	1742	10	3.67339e-14	-0.103899	0	CHST1	0	RP11-495O11.1-001, CHST1-003
201	chr4	3042386	3043752	1367	6	5.29854e-14	-0.157484	0	GRK4	0
202	chr12	133020942	133022955	2014	9	5.43422e-14	-0.140557	44201		0
203	chr1	29460817	29461070	254	3	5.52269e-14	-0.204721	10395		0
204	chr6	156718177	156718546	370	5	5.84759e-14	-0.131328	380517		0
205	chr1	108023249	108023486	238	6	6.84196e-14	-0.155308	0	NTNG1	0
206	chr11	61544854	61545348	495	6	8.73338e-14	-0.1598	0	MYRF	0	MYRF-003, MYRF-007, MYRF-006
207	chr14	91862813	91862907	95	4	9.08383e-14	-0.127836	0	CCDC88C	20454
208	chr6	112687964	112688930	967	5	1.04479e-13	-0.123151	15465		0	FEM1AP3-001
209	chr22	50985117	50987527	2411	11	1.12471e-13	-0.120665	0	KLHDC7B	0	KLHDC7B-001, CTA-384D8.31-001
210	chr16	73099917	73101264	1348	6	1.23756e-13	-0.114131	7382		0
211	chr9	35035726	35036699	974	4	1.59066e-13	-0.135558	4402		35057
212	chr8	102235927	102237217	1291	8	1.62715e-13	-0.119102	17634		0	KB-1410C5.1-001
213	chr13	47012328	47012543	216	4	2.05438e-13	-0.133644	2		0	KIAA0226L-012, PPP1R2P4-001, PPP1R2P4-201
214	chr5	27038605	27039668	1064	9	2.12226e-13	-0.144003	0	CDH9	368700	CDH9-001, CDH9-003, CDH9-002
215	chr2	173330296	173331014	719	3	2.9522e-13	-0.149674	0	ITGA6	37112	AC078883.3-002, AC078883.3-001
216	chr8	38508024	38508780	757	6	3.68679e-13	-0.103018	49248		0
217	chr2	220550251	220550363	113	3	4.02983e-13	-0.148749	43548		57502	AC009502.4-001, AC009502.1-001, AC009502.4-002, AC009502.4-004
218	chr3	148664701	148664839	139	3	5.11353e-13	-0.207049	44355		44237
219	chr19	51505001	51506888	1888	8	5.31386e-13	-0.136919	0	KLK8	0	KLK8-201, KLK8-202, KLK8-004, KLK8-002, KLK8-007, KLK8-008, KLK8-009, KLK9-002, KLK8-003, KLK8-001
219	chr19	51505001	51506888	1888	8	5.31386e-13	-0.136919	0	KLK9	0	KLK8-201, KLK8-202, KLK8-004, KLK8-002, KLK8-007, KLK8-008, KLK8-009, KLK9-002, KLK8-003, KLK8-001
220	chr21	45246252	45247038	787	5	5.9174e-13	-0.13729	13803		0
221	chr18	59221320	59222050	731	5	6.33821e-13	-0.178615	0	CDH20	0
222	chr5	158531132	158531647	516	4	6.65658e-13	-0.124495	4343		0
223	chr7	47092529	47093015	487	5	7.7222e-13	-0.113268	221736		0	AC004870.5-001
224	chr8	11470690	11471881	1192	7	8.44584e-13	-0.112321	31839		0
225	chr20	52029481	52029943	463	5	9.26136e-13	-0.105005	0	TSHZ2	168115	RP4-669H2.1-001
226	chr11	58731154	58731634	481	5	9.33103e-13	-0.12907	0	LOC283194	0
227	chr6	159359940	159360984	1045	7	9.78617e-13	-0.129127	28554		0
228	chr10	134331790	134332442	653	6	9.95072e-13	-0.140239	18910		11643	RP11-432J24.5-001
229	chr3	23713275	23713773	499	3	1.0471e-12	-0.147194	64392		134098
230	chr16	3210225	3211519	1295	4	1.05815e-12	-0.148038	17419		811
231	chr1	243583986	243585254	1269	6	1.0819e-12	-0.103151	0	SDCCAG8	52385
232	chr5	42923550	42924552	1003	6	1.1165e-12	-0.151372	90278		0
233	chr7	2143507	2144767	1261	6	1.43641e-12	-0.100044	0	MAD1L1	9910
234	chr12	68881372	68881427	56	3	1.55845e-12	-0.108412	123191		122793	RP11-81H14.4-001
235	chr10	45922877	45923705	829	5	1.73663e-12	-0.115742	0	ALOX5	0
236	chr1	240655701	240657329	1629	9	2.83431e-12	-0.110965	0	GREM2	0
237	chr7	65970197	65971710	1514	5	2.9482e-12	-0.136858	21744		0	GS1-124K5.9-201, GS1-124K5.9-001
238	chr14	93697774	93699254	1481	9	3.01466e-12	-0.102229	2212		7508
239	chr11	62272396	62273418	1023	4	3.48965e-12	-0.150935	0	AHNAK	39864
240	chr6	109610932	109612801	1870	6	3.60995e-12	-0.152768	2704		0	PTCHD3P3-001, RP11-425D10.1-001, snoU13.88-201, CCDC162P-008
241	chr21	43198283	43198797	515	7	3.67788e-12	-0.125023	11033		0
242	chr3	65342216	65342971	756	6	4.78456e-12	-0.116748	0	MAGI1	0
243	chr6	11111926	11112274	349	4	5.06951e-12	-0.120626	0	SMIM13	17258	ERVFRD-1-001
243	chr6	11111926	11112274	349	4	5.06951e-12	-0.120626	0	ERVFRD-1	17258	ERVFRD-1-001
244	chr5	23506738	23507656	919	8	5.6713e-12	-0.156546	67		1682847	PRDM9-001, PRDM9-003
245	chr5	71852464	71853215	752	4	6.22086e-12	-0.101172	49214		95706
246	chr10	91596932	91598661	1730	7	6.56109e-12	-0.123687	0	LINC00865	0	RP11-248C1.3-001
247	chr19	40854718	40855502	785	4	7.20559e-12	-0.12303	0	PLD3	0	PLD3-004, PLD3-007, C19orf47-002, PLD3-001, PLD3-003, PLD3-002, C19orf47-007, C19orf47-006, C19orf47-001, PLD3-024, PLD3-023, PLD3-020, PLD3-022, PLD3-018, PLD3-021, PLD3-025, PLD3-019
248	chr10	123908897	123909456	560	4	7.24513e-12	-0.167377	0	TACC2	13394
249	chr12	54677008	54677325	318	3	7.38738e-12	-0.107978	0	HNRNPA1	2019	HNRNPA1-018, HNRNPA1-020
250	chr3	39542841	39544721	1881	14	7.49552e-12	-0.1135	0	MOBP	0	MOBP-006, MOBP-005, MOBP-014
251	chr15	34516387	34517834	1448	11	8.25544e-12	-0.112191	0	EMC4	13887	EMC4-003, EMC4-001, EMC4-011, EMC4-005, EMC4-009, EMC4-002, EMC4-010, EMC4-013, EMC4-012, EMC4-007, EMC4-006, EMC4-008
252	chr6	41604390	41605343	954	5	8.5524e-12	-0.114705	851		0	MDFI-001, MDFI-002, MDFI-008, MDFI-003, MDFI-005, MDFI-007, MDFI-009, MDFI-006
253	chr6	168106055	168107517	1463	6	9.68932e-12	-0.114027	77701		0
254	chr7	6209931	6210667	737	3	1.19506e-11	-0.143026	0	CYTH3	0	CYTH3-010, CYTH3-003, CYTH3-009, CYTH3-008, CYTH3-004
255	chr2	70175653	70176293	641	4	1.29102e-11	-0.103549	5576		12218
256	chr5	157117395	157117640	246	4	1.3232e-11	-0.151046	10232		0	AC008694.3-001
257	chr7	1233192	1233469	278	3	1.43691e-11	-0.126294	33336		17357
258	chr2	27988576	27988858	283	4	1.58031e-11	-0.122227	5725		5612
259	chr22	46422752	46423604	853	4	1.61242e-11	-0.129398	12182		0
260	chr17	37123638	37124558	921	11	1.74462e-11	-0.124828	0	FBXO47	48540	FBXO47-001
261	chr7	156400281	156400990	710	6	2.00011e-11	-0.135333	30069		0	LINC01006-003, LINC01006-004
262	chr11	122774810	122775030	221	3	2.13486e-11	-0.110772	0	JHY	20858
263	chr13	41495913	41496979	1067	6	2.28506e-11	-0.107317	2		0	SUGT1P3-002, TPTE2P5-002, TPTE2P5-201, SUGT1P3-003
264	chr3	184056553	184056970	418	4	2.48626e-11	-0.110791	0	FAM131A	0	FAM131A-002, FAM131A-005, FAM131A-007, FAM131A-008, FAM131A-004
265	chr17	41994181	41994531	351	3	2.49242e-11	-0.147975	44		9168	FAM215A-001, RP11-527L4.5-001
266	chr2	105274698	105276153	1456	9	2.85036e-11	-0.124146	86941		0	AC013402.5-001
267	chr12	56508929	56509603	675	3	2.85888e-11	-0.10619	770		2258	RPL41-003, RPL41-001, RPL41-004, RPL41-002, RPL41-007, RP11-603J24.17-001, RPL41-005
268	chr11	49455214	49456201	988	5	2.96386e-11	-0.121375	123878		0	RP11-61N20.3-201, RP11-61N20.3-001
269	chr3	142666108	142666759	652	5	3.12131e-11	-0.131419	4729		0
270	chr13	50700606	50702410	1805	9	3.40392e-11	-0.102203	0	DLEU1	0	DLEU2-004
271	chr7	99195655	99196468	814	5	3.783e-11	-0.127064	0	TMEM225B	0	GS1-259H13.2-003, GS1-259H13.2-001, GS1-259H13.2-002
272	chr5	501343	502920	1578	10	4.75411e-11	-0.102912	0	SLC9A3	0
273	chr9	14992085	14992232	148	3	5.90724e-11	-0.113351	1092		13499	RP11-54D18.2-201, RP11-54D18.2-001
274	chr10	13388178	13388567	390	4	5.9352e-11	-0.130504	0	SEPHS1	43679	SEPHS1-001, SEPHS1-002, SEPHS1-003, SEPHS1-005, SEPHS1-201, SEPHS1-202
275	chr19	40904691	40904974	284	3	6.11222e-11	-0.177415	0	PRX	0
276	chr10	131073655	131074548	894	3	6.6337e-11	-0.11377	190905		190400	RP11-168C9.1-001
277	chr6	153302566	153303409	844	3	6.69206e-11	-0.101007	0	FBXO5	0	FBXO5-001, FBXO5-002, RP1-101K10.6-001
278	chr22	17639992	17640972	981	8	6.95934e-11	-0.107535	0	HDHD5-AS1	0	CECR5-AS1-002, CECR5-002, CECR5-003, CECR5-AS1-001, CECR5-007, CECR5-006
278	chr22	17639992	17640972	981	8	6.95934e-11	-0.107535	0	HDHD5	0	CECR5-AS1-002, CECR5-002, CECR5-003, CECR5-AS1-001, CECR5-007, CECR5-006
279	chr15	52944233	52945358	1126	7	7.40273e-11	-0.109828	0	FAM214A	25372	FAM214A-004
280	chr4	56023423	56024434	1012	6	7.41674e-11	-0.183342	31660		0
281	chr10	29213413	29214692	1280	5	8.08971e-11	-0.115265	128433		0
282	chr1	54952901	54954348	1448	4	8.50813e-11	-0.118003	53581		0
283	chr7	54900801	54901645	845	5	8.71888e-11	-0.115053	73861		0
284	chr12	117131523	117132552	1030	4	8.8387e-11	-0.108618	21043		43071
285	chr6	164506197	164507305	1109	12	9.57884e-11	-0.100316	506568		112372	RP1-155D22.2-001
286	chr15	31621629	31622112	484	4	1.16921e-10	-0.115297	0	KLF13	0	KLF13-004
287	chr17	43198124	43198610	487	4	1.23535e-10	-0.150523	0	PLCD3	0	PLCD3-004, PLCD3-006, PLCD3-005
288	chr6	28950332	28950633	302	3	1.36217e-10	-0.103451	466761		5473
289	chr2	121624862	121625735	874	5	1.55808e-10	-0.108343	0	GLI2	0	RP11-297J22.1-001
290	chr22	41776675	41777110	436	3	1.56226e-10	-0.124469	0	TEF	320	TEF-001, TEF-004
291	chr19	48048129	48049233	1105	4	1.63223e-10	-0.139107	0	ZNF541	0	ZNF541-002, ZNF541-004
292	chr13	113422162	113423268	1107	5	1.68192e-10	-0.101856	0	ATP11A	1630
293	chr11	65409412	65410126	715	4	1.69089e-10	-0.112771	0	SIPA1	0	SIPA1-003, SIPA1-201, SIPA1-006
294	chr15	26873818	26875085	1268	12	1.76888e-10	-0.106946	0	GABRB3	0	GABRB3-006, GABRB3-005
295	chr17	76481199	76481729	531	3	1.78959e-10	-0.137163	0	DNAH17-AS1	8665	RP11-559N14.5-003, RP11-559N14.5-002
295	chr17	76481199	76481729	531	3	1.78959e-10	-0.137163	0	DNAH17	8665	RP11-559N14.5-003, RP11-559N14.5-002
296	chr17	48858534	48858873	340	5	2.03639e-10	-0.129583	13657		0
297	chr3	11746183	11746765	583	6	2.18579e-10	-0.133874	0	VGLL4	0
298	chr9	129884026	129884457	432	3	2.39076e-10	-0.133229	0	ANGPTL2	102107	ANGPTL2-002, ANGPTL2-001
298	chr9	129884026	129884457	432	3	2.39076e-10	-0.133229	0	RALGPS1	102107	ANGPTL2-002, ANGPTL2-001
299	chr6	49681178	49681851	674	12	2.47127e-10	-0.102944	0	CRISP2	161991	CRISP2-001
300	chr2	169769071	169770254	1184	6	2.7241e-10	-0.116662	2560		22065	SPC25-004, SPC25-003
301	chr10	99734081	99735202	1122	10	2.76239e-10	-0.125134	0	CRTAC1	54412
302	chr9	20623705	20624421	717	3	2.9488e-10	-0.10538	1190		1842	MLLT3-201, MLLT3-001, MLLT3-202, MLLT3-008
303	chr5	61028303	61028854	552	3	2.99688e-10	-0.161709	25940		105830
304	chr19	50249464	50249927	464	5	3.65764e-10	-0.148014	0	TSKS	0	TSKS-003
305	chr11	73668348	73669449	1102	7	3.85507e-10	-0.141894	0	DNAJB13	24253
306	chr6	106035279	106035528	250	4	4.52015e-10	-0.104727	184279		184021
307	chr14	95837801	95837929	129	3	5.0304e-10	-0.132267	35674		10859
308	chr1	234367145	234367586	442	5	5.35816e-10	-0.189069	0	SLC35F3	0
309	chr10	3215771	3216765	995	5	5.83381e-10	-0.110155	737		510	PITRM1-007, PITRM1-201, PITRM1-202
310	chr6	147178769	147179368	600	4	6.41846e-10	-0.102866	0	STXBP5-AS1	258523	RP11-497D6.3-001
311	chr5	149545907	149546946	1040	9	6.95106e-10	-0.107227	0	CDX1	0	CDX1-001
312	chr16	58533743	58535093	1351	10	7.04204e-10	-0.141712	0	NDRG4	0	NDRG4-007, NDRG4-029, NDRG4-031, NDRG4-010, NDRG4-023, NDRG4-024, NDRG4-004, NDRG4-027, NDRG4-022, NDRG4-044, NDRG4-008, NDRG4-021, NDRG4-026, NDRG4-025, NDRG4-030, NDRG4-028, NDRG4-006, NDRG4-005, NDRG4-009
313	chr5	131335317	131335786	470	3	7.29318e-10	-0.106178	0	ACSL6	11106	ACSL6-008, ACSL6-019
314	chr20	30073209	30073576	368	6	7.51849e-10	-0.135888	4		893	LINC00028-001
315	chr1	1076166	1076431	266	3	7.65624e-10	-0.106908	0	LINC01342	3318
316	chr15	70827566	70828097	532	3	7.73102e-10	-0.10953	118795		49283
317	chr13	25669843	25670528	686	7	7.98247e-10	-0.144727	0	PABPC3	0	PABPC3-001
318	chr22	46285638	46285985	348	4	8.3892e-10	-0.158254	30262		0
319	chr2	239036809	239037533	725	6	8.69777e-10	-0.128549	0	ESPNL	0	ESPNL-003, ESPNL-005, ESPNL-004
320	chr19	15582687	15582853	167	3	9.37131e-10	-0.206074	0	PGLYRP2	0
321	chr6	27831707	27832869	1163	4	1.05981e-09	-0.119073	237		251	HIST1H2AL-001, HIST1H2BPS2-001
322	chr20	48626437	48627041	605	4	1.19057e-09	-0.10402	21016		0
323	chr1	247537159	247537369	211	3	1.24286e-09	-0.150297	42088		41318
324	chr11	133445802	133446415	614	4	1.30016e-09	-0.124369	43398		214156
325	chr17	26708226	26708773	548	3	1.44618e-09	-0.117301	0	SARM1	0
326	chr2	20441905	20442210	306	5	1.49871e-09	-0.13774	6242		16137	AC007041.2-001
327	chr3	181326706	181327125	420	3	1.55823e-09	-0.113277	0	SOX2-OT	85889	SOX2-OT-016, SOX2-OT-010, SOX2-OT-013, SOX2-OT-011, SOX2-OT-009, SOX2-OT-012
328	chr5	8457124	8458392	1269	11	1.74991e-09	-0.105447	0	MIR4458HG	0	RP11-480D4.1-001, MIR4458HG-001, RP11-480D4.4-001, RP11-480D4.2-001, MIR4458HG-003, RP11-480D4.2-002
328	chr5	8457124	8458392	1269	11	1.74991e-09	-0.105447	0	LINC02226	0	RP11-480D4.1-001, MIR4458HG-001, RP11-480D4.4-001, RP11-480D4.2-001, MIR4458HG-003, RP11-480D4.2-002
329	chr5	43033934	43034529	596	4	1.84663e-09	-0.119024	4652		2730	CTD-2035E11.4-001
330	chr12	131488390	131488875	486	4	1.90988e-09	-0.118263	0	ADGRD1	0	GPR133-005
331	chr2	129659018	129659946	929	6	1.93981e-09	-0.133298	582846		0
332	chr19	22800629	22801034	406	3	2.70943e-09	-0.129427	14276		0
333	chr6	35149727	35150268	542	3	2.75895e-09	-0.118118	31921		0
334	chr1	32054460	32055006	547	5	2.78357e-09	-0.118963	1172		0
335	chr9	139425582	139427171	1590	5	2.80801e-09	-0.118598	0	NOTCH1	0
336	chr2	115419537	115420260	724	8	2.84927e-09	-0.133202	0	DPP10	0
337	chr6	88756897	88758044	1148	9	3.05443e-09	-0.107022	0	SPACA1	0	SPACA1-002
338	chr20	25731476	25732163	688	5	3.3494e-09	-0.155574	11938		53691	RP13-401N8.1-001
339	chr16	698072	698635	564	3	3.49649e-09	-0.122134	0	MCRIP2	191	WDR90-002, WDR90-005, AL022341.3-001, WDR90-001, WDR90-004, WDR90-003, FAM195A-004
340	chr10	7517215	7518062	848	6	3.59333e-09	-0.10425	63766		61875
341	chr10	134043362	134043897	536	7	3.72317e-09	-0.115674	0	STK32C	1577
342	chr1	161735124	161735925	802	6	4.05212e-09	-0.115299	108		15047	ATF6-001, RP11-474I16.8-002
343	chr7	130645353	130646078	726	3	4.09599e-09	-0.147701	0	LINC-PINT	144280
344	chr12	8380001	8381021	1021	8	4.57096e-09	-0.110396	0	FAM90A1	5811	FAM90A1-001, ALG1L10P-001, FAM90A1-003, FAM90A1-002, AC092111.1-201
345	chr5	42943857	42944494	638	4	4.73002e-09	-0.110664	70336		0
346	chr12	132293329	132293702	374	5	5.40838e-09	-0.169498	9045		0
347	chr6	27236324	27236866	543	5	5.4585e-09	-0.12995	11924		7959	XXbac-BPGBPG24O18.1-001
348	chr11	18477153	18478135	983	7	5.54196e-09	-0.141251	0	LDHAL6A	0	LDHAL6A-002, LDHAL6A-001
349	chr2	88583117	88583805	689	4	5.60755e-09	-0.117361	96960		0
350	chr19	49000402	49002477	2076	7	5.76356e-09	-0.160322	0	LMTK3	0
351	chr1	19600141	19601069	929	9	5.83394e-09	-0.108542	0	AKR7L	0	AKR7L-201, AKR7L-001, AKR7L-002
352	chr4	187984633	187985472	840	5	5.94029e-09	-0.125827	239764		0
353	chr3	184209105	184209412	308	4	6.2824e-09	-0.128852	70174		0
354	chr19	30941858	30942096	239	3	6.32661e-09	-0.158929	0	ZNF536	0
355	chr16	71598553	71599556	1004	5	6.44394e-09	-0.109242	1197		60273	RNU6-1061P-201, RP11-432I5.1-001, ZNF19-009, ZNF19-010
356	chr18	72916012	72917943	1932	12	6.89377e-09	-0.129337	0	ZADH2	0	ZADH2-002
357	chr2	11101032	11101592	561	5	7.01093e-09	-0.101303	46680		0
358	chr14	34268920	34270437	1518	7	7.09838e-09	-0.147765	0	NPAS3	0
359	chr1	227746111	227747268	1158	6	7.17311e-09	-0.11612	3951		0	RNA5SP77-201
360	chr12	28125673	28126973	1301	4	7.40087e-09	0.101031	756		917	PTHLH-201, PTHLH-202, PTHLH-203, PTHLH-001
361	chr4	18320820	18321251	432	4	7.77436e-09	-0.12199	297336		296546
362	chr1	247694041	247695078	1038	8	8.61889e-09	-0.137094	0	GCSAML	0
362	chr1	247694041	247695078	1038	8	8.61889e-09	-0.137094	0	GCSAML-AS1	0
362	chr1	247694041	247695078	1038	8	8.61889e-09	-0.137094	0	OR2C3	0
363	chr8	11203882	11204541	660	4	9.2043e-09	-0.1376	0	TDH	284	AF131216.5-001, TDH-002
364	chr10	2978126	2978687	562	5	9.40906e-09	-0.11663	131024		45678	RP11-89K18.1-001
365	chr13	79234144	79234847	704	6	9.62185e-09	-0.127914	0	RNF219	726	RNF219-001
366	chr10	375248	375830	583	5	1.01077e-08	-0.110032	0	DIP2C	2088	DIP2C-004
367	chr2	131089926	131090346	421	4	1.02939e-08	-0.103805	5469		9123
368	chr1	35586358	35586588	231	4	1.0826e-08	-0.133057	4902		0	EFCAB14P1-001
369	chr21	36263287	36263808	522	4	1.08502e-08	-0.143546	0	RUNX1	0	RUNX1-201, RUNX1-012
370	chr5	124536183	124536843	661	3	1.09123e-08	-0.12196	451682		548434	RP11-425E13.1-001
371	chr1	1625395	1625689	295	3	1.104e-08	-0.122116	0	SLC35E2B	327	SLC35E2B-001, SLC35E2B-003, SLC35E2B-004
371	chr1	1625395	1625689	295	3	1.104e-08	-0.122116	0	CDK11B	327	SLC35E2B-001, SLC35E2B-003, SLC35E2B-004
372	chr17	75789279	75790091	813	6	1.29225e-08	-0.105921	84991		0
373	chr8	67454183	67454892	710	6	1.33582e-08	-0.110571	19517		0
374	chr18	29304111	29304818	708	4	1.35634e-08	-0.126851	34840		0	LRRC37A7P-002, RP11-549B18.3-001, LRRC37A7P-001
375	chr12	49782966	49783598	633	6	1.42216e-08	-0.104799	0	LOC100335030	0	RP11-161H23.10-001
375	chr12	49782966	49783598	633	6	1.42216e-08	-0.104799	0	SPATS2	0	RP11-161H23.10-001
376	chr20	49626064	49626861	798	5	1.42276e-08	-0.102386	0	KCNG1	0	KCNG1-006
377	chr12	19936477	19936663	187	3	1.55347e-08	-0.190145	230955		157474
378	chr1	17018587	17018937	351	4	1.72395e-08	-0.124293	0	ESPNP	0	ESPNP-003
379	chr8	29172607	29172998	392	4	1.89772e-08	-0.108092	17580		21601	AC084262.2-201
380	chr7	1610220	1611147	928	5	1.9344e-08	-0.106807	0	PSMG3-AS1	182	PSMG3-003, PSMG3-001, PSMG3-002, PSMG3-AS1-001, PSMG3-AS1-002, PSMG3-AS1-003, PSMG3-AS1-007, PSMG3-AS1-005, PSMG3-AS1-004
381	chr4	184642625	184642971	347	4	1.98408e-08	-0.152467	7877		943
382	chr2	170624574	170625479	906	4	2.05676e-08	-0.153687	16177		0	PTCHD3P2-001
383	chr15	31372742	31373178	437	3	2.06979e-08	-0.127394	0	TRPM1	54209
384	chr19	48076173	48077006	834	4	2.2256e-08	-0.113344	17059		0
385	chr2	233274291	233274723	433	3	2.27947e-08	-0.11162	0	ALPG	0
386	chr14	90848416	90848892	477	3	2.28336e-08	-0.103335	14434		102	AL512791.1-201
387	chr1	245851226	245852353	1128	4	2.42603e-08	-0.134958	0	KIF26B	0
388	chr10	130726406	130726701	296	3	2.56936e-08	-0.204345	538752		217747
389	chr11	86141757	86142587	831	6	2.68394e-08	-0.135606	7605		0	RP11-317J19.1-001, PTP4A1P6-001
390	chr12	67197851	67197984	134	3	2.78813e-08	-0.115711	0	GRIP1	264686	GRIP1-007, GRIP1-008, GRIP1-004, GRIP1-006
391	chr14	56045827	56046685	859	5	2.95372e-08	-0.117678	0	KTN1-AS1	0	KTN1-AS1-003, KTN1-005, KTN1-201, KTN1-002, KTN1-AS1-001, KTN1-202, KTN1-004, KTN1-001, KTN1-AS1-002, KTN1-AS1-004, KTN1-015, KTN1-014
392	chr6	163569844	163570860	1017	6	2.98152e-08	-0.11374	0	PACRG	0
393	chr6	10099432	10099656	225	3	3.01497e-08	-0.23489	297259		220025
394	chr16	87525178	87525769	592	7	3.09744e-08	-0.119307	0	ZCCHC14	13549	ZCCHC14-001, RP11-482M8.1-002, RP11-482M8.1-001, ZCCHC14-002
395	chr7	112091921	112092440	520	3	3.2653e-08	-0.109047	0	IFRD1	508	IFRD1-002, IFRD1-007, IFRD1-003, IFRD1-009, IFRD1-006, IFRD1-008, IFRD1-201
396	chr20	57042304	57042703	400	3	3.37192e-08	-0.118464	0	APCDD1L	0
397	chr22	46457096	46457998	903	4	3.37379e-08	-0.14955	0	MIRLET7BHG	0
398	chr11	58667960	58668634	675	6	3.54526e-08	-0.121545	26467		4217
399	chr7	11232885	11232927	43	3	3.66615e-08	-0.132075	23634		218996	AC004538.3-003, AC004538.3-002
400	chr19	1465060	1466647	1588	7	3.76311e-08	-0.109008	0	APC2	0
400	chr19	1465060	1466647	1588	7	3.76311e-08	-0.109008	0	C19orf25	0
401	chr7	81240445	81240667	223	4	4.02022e-08	-0.111016	90776		0	AC010091.4-001
402	chr9	98533868	98534327	460	4	4.03258e-08	-0.119213	34042		12323	DKFZP434H0512-201
403	chr13	25212248	25212556	309	3	4.56792e-08	-0.127451	40435		0
404	chr3	137228231	137228636	406	3	4.58021e-08	-0.123255	254497		251359
405	chr8	43131260	43132125	866	5	4.70436e-08	-0.124879	15459		0	RP11-726G23.7-001, RP11-726G23.10-001
406	chr19	3951442	3951839	398	3	4.88447e-08	-0.161072	6612		6653
407	chr1	196866322	196866512	191	3	5.19357e-08	-0.155597	0	CFHR4	18903
408	chr10	134937597	134938469	873	5	5.5521e-08	-0.100391	0	ADGRA1	0
409	chr11	8705609	8705959	351	5	5.77934e-08	-0.109734	0	RPL27A	992	RPL27A-001, SNORA3-201, SNORA45-201, RPL27A-007, RPL27A-010, RPL27A-009, RPL27A-002, RPL27A-008, RPL27A-003, RPL27A-011, RPL27A-004, RPL27A-006, RPL27A-005
409	chr11	8705609	8705959	351	5	5.77934e-08	-0.109734	0	SNORA3A	992	RPL27A-001, SNORA3-201, SNORA45-201, RPL27A-007, RPL27A-010, RPL27A-009, RPL27A-002, RPL27A-008, RPL27A-003, RPL27A-011, RPL27A-004, RPL27A-006, RPL27A-005
410	chr10	131927345	131927554	210	4	5.87888e-08	-0.113109	7084		0
411	chr17	79465866	79466438	573	4	6.68882e-08	-0.131283	10558		0
412	chr20	3766262	3766961	700	5	7.40136e-08	-0.102437	0	CENPB	0	CDC25B-201, CDC25B-202, CENPB-001
413	chr22	50615586	50616420	835	4	7.83299e-08	-0.121141	0	PANX2	0
414	chr9	136213445	136213816	372	3	8.01229e-08	-0.11649	0	MED22	614	RPL7A-005, RPL7A-009, MED22-002, MED22-006, MED22-003, RPL7A-004, MED22-005, MED22-010, RPL7A-001, RPL7A-003, MED22-004, MED22-008, MED22-009, RPL7A-006, RPL7A-007, MED22-007, MED22-011, RPL7A-002
415	chr9	136074886	136076059	1174	5	8.04411e-08	-0.111503	4606		0
416	chr1	23763081	23763959	879	9	8.07015e-08	-0.100632	0	ASAP3	0	ASAP3-008, ASAP3-005, ASAP3-013
417	chr6	5087031	5087749	719	5	8.75231e-08	-0.152444	0	PPP1R3G	0	PPP1R3G-001
418	chr10	90984672	90985062	391	3	9.53475e-08	-0.121763	0	LIPA	16771
419	chr21	46654108	46654235	128	3	9.58349e-08	-0.142674	7629		23484	LINC00334-001, LINC00334-002
420	chr19	836606	836716	111	3	1.04683e-07	-0.108755	4268		0
421	chr12	132859608	132859951	344	4	1.12819e-07	-0.14846	0	GALNT9	0
422	chr2	131797438	131798869	1432	7	1.13456e-07	-0.126346	0	ARHGEF4	0	ARHGEF4-006, ARHGEF4-014, ARHGEF4-013, ARHGEF4-012
423	chr15	40571997	40572794	798	5	1.18642e-07	-0.100736	850		0	ANKRD63-001
424	chr12	2338945	2339614	670	5	1.19267e-07	-0.103481	0	CACNA1C	0
425	chr5	1849983	1851071	1089	7	1.22149e-07	-0.109132	26469		271	CTD-2194D22.1-001
426	chr1	174768585	174769548	964	4	1.22855e-07	-0.113026	0	RABGAP1L	198942	RABGAP1L-006
427	chr20	62086195	62086790	596	3	1.26876e-07	-0.132936	0	KCNQ2	250
428	chr2	74642470	74643745	1276	4	1.30996e-07	-0.11775	0	C2orf81	0	C2orf81-201, HMGA1P8-001, AC005041.11-001, C2orf81-002, C2orf81-003, C2orf81-004
429	chr22	18531028	18531591	564	6	1.33361e-07	-0.111414	10293		0
430	chr10	85974018	85974623	606	5	1.35601e-07	-0.1254	0	CDHR1	18714	CDHR1-003
431	chr3	120025256	120025901	646	3	1.38607e-07	-0.100436	17674		0	RP11-174O3.1-001
432	chr10	34408530	34408654	125	3	1.40141e-07	-0.166744	0	PARD3	694470
433	chr10	129797760	129797840	81	3	1.47328e-07	-0.156635	0	PTPRE	91522	PTPRE-006
434	chr4	6010075	6010841	767	4	1.66638e-07	-0.114643	17084		0
435	chr1	71172023	71172486	464	3	1.71259e-07	-0.111769	145549		294931	RP5-952N6.1-001
436	chr14	76734327	76734850	524	6	1.72252e-07	-0.138893	65192		84295
437	chr12	130707179	130707559	381	5	1.82586e-07	-0.108942	56893		58190
438	chr11	2812674	2813528	855	4	1.86928e-07	-0.11799	0	KCNQ1	0
439	chr18	712250	713205	956	10	1.9044e-07	-0.102935	0	ENOSF1	0	ENOSF1-001, ENOSF1-002, ENOSF1-202, ENOSF1-203, ENOSF1-018, ENOSF1-006, ENOSF1-004, ENOSF1-020, ENOSF1-009, ENOSF1-016, ENOSF1-011, ENOSF1-008, ENOSF1-003
440	chr16	31548640	31549249	610	4	2.11857e-07	-0.101588	8515		0
441	chr6	57038202	57038231	30	3	2.19022e-07	-0.1367	0	BAG2	470	BAG2-001, RP11-203B9.4-001, BAG2-201, RP11-203B9.4-020, RP11-203B9.4-021
442	chr3	50487659	50488230	572	5	2.2249e-07	-0.123277	0	CACNA2D2	51990
443	chr18	72837386	72837782	397	7	2.27501e-07	-0.11421	59757		0
444	chr18	48255506	48256146	641	4	2.28939e-07	-0.142485	0	MAPK4	0
445	chr3	128215433	128216122	690	3	2.50584e-07	-0.151317	3402		0
446	chr10	131404589	131404769	181	3	2.53867e-07	-0.156986	0	MGMT	138878
447	chr7	156741514	156741808	295	5	2.62811e-07	-0.134037	608		0	NOM1-001
448	chr8	131961143	131961479	337	3	2.70416e-07	-0.101033	0	ADCY8	90724
449	chr8	61835708	61836533	826	3	2.74144e-07	-0.103334	42146		0
450	chr2	47572086	47572489	404	3	2.88213e-07	-0.159976	23797		24140	EPCAM-002, AC073283.4-004, AC073283.4-001, AC073283.4-005, AC073283.4-002, AC073283.4-003, EPCAM-003
451	chr1	228890820	228891306	487	4	2.98053e-07	-0.138566	8403		0
452	chr16	57562452	57563395	944	5	2.99925e-07	-0.140485	0	CCDC102A	0
453	chr18	60278098	60278448	351	3	3.02342e-07	-0.123875	24135		13849
454	chr8	1321333	1321883	551	5	3.21646e-07	-0.148303	70505		0
455	chr19	3480363	3480940	578	7	3.55289e-07	-0.103375	0	SMIM24	842	C19orf77-001, C19orf77-002, C19orf77-004, C19orf77-003
456	chr10	43845823	43846705	883	7	3.73124e-07	-0.108989	20386		0
457	chr17	72915897	72916509	613	3	3.87486e-07	-0.132711	0	USH1G	0
458	chr8	1430753	1431308	556	3	4.00268e-07	-0.117598	18223		0
459	chr10	19777254	19778008	755	6	4.94578e-07	-0.102159	327363		326443	MALRD1-002, HMGN1P20-001, MALRD1-202, MALRD1-003
460	chr8	74903761	74903915	155	3	5.27499e-07	-0.119107	0	LY96	14835	LY96-001, LY96-003
461	chr6	166232637	166233141	505	5	5.46902e-07	-0.111015	104394		7369
462	chr2	238064854	238065650	797	4	5.78037e-07	-0.153563	57364		69977
463	chr9	125874000	125874949	950	3	5.99217e-07	-0.132908	0	MIR600HG	155942	MIR600HG-201, MIR600HG-202
464	chr4	170695598	170696369	772	3	6.16953e-07	-0.151126	16504		0
465	chr9	35791475	35792128	654	4	7.37215e-07	-0.128954	277		0	NPR2-001, NPR2-002
466	chr14	95374254	95374525	272	3	7.76721e-07	-0.103224	137754		43058
467	chr8	47829660	47830145	486	4	7.97206e-07	-0.112373	62252		36224
468	chr2	133402475	133403009	535	5	8.8215e-07	-0.118842	0	LYPD1	0
468	chr2	133402475	133403009	535	5	8.8215e-07	-0.118842	0	GPR39	0
469	chr10	24754907	24755359	453	4	9.20309e-07	-0.124718	0	KIAA1217	256604	KIAA1217-010, KIAA1217-007, KIAA1217-011
470	chr6	128839793	128840399	607	3	9.40735e-07	-0.111811	0	PTPRK	0	PTPRK-012, PTPRK-018, PTPRK-004, PTPRK-019, PTPRK-005, PTPRK-003, PTPRK-201, PTPRK-008, PTPRK-016, PTPRK-014, PTPRK-017, PTPRK-020, PTPRK-022
471	chr15	26915257	26915752	496	4	9.44798e-07	-0.123831	0	GABRB3	0
472	chr16	89069935	89070185	251	3	9.7102e-07	-0.125115	26430		461
473	chr19	49890915	49891603	689	5	1.02633e-06	-0.126203	0	CCDC155	0	CCDC155-001, CCDC155-014, CCDC155-016, CCDC155-010, CCDC155-013, CCDC155-004, CCDC155-007, CCDC155-011, CCDC155-012, AC010524.2-001, CCDC155-006
474	chr2	5846917	5847414	498	4	1.048e-06	-0.10204	5399		0
475	chr19	681420	681815	396	3	1.08359e-06	-0.107674	0	FSTL3	0	FSTL3-005, FSTL3-008, FSTL3-007, FSTL3-002, FSTL3-010
476	chr2	173539091	173539804	714	4	1.12381e-06	-0.117406	48113		60477	AC018712.2-001
477	chr12	64237108	64237532	425	3	1.1341e-06	-0.104989	1008		0	SRGAP1-001, SRGAP1-201, SRGAP1-002
478	chr8	689326	689968	643	4	1.17076e-06	-0.101678	0		0	ERICH1-008, ERICH1-AS1-002, ERICH1-AS1-001, ERICH1-AS1-004
479	chr16	1477870	1478718	849	3	1.28681e-06	-0.107105	0	C16orf91	0	C16orf91-201
480	chr6	36628087	36628713	627	3	1.36561e-06	-0.110575	15523		0
481	chr10	124578028	124578610	583	6	1.37933e-06	-0.115035	13060		0	RP11-107C16.2-004, RP11-107C16.2-001
482	chr5	66646272	66646715	444	3	1.38094e-06	-0.101458	153654		186676
483	chr19	1795983	1796985	1003	4	1.3942e-06	-0.103078	0	ATP8B3	0
484	chr19	30363016	30363526	511	4	1.41327e-06	-0.102059	47800		0
485	chr7	112262546	112262597	52	4	1.45674e-06	-0.167503	131602		167383	AC002463.3-001
486	chr16	85362963	85363209	247	4	1.47205e-06	-0.102205	23031		0
487	chr19	3006111	3006720	610	4	1.52365e-06	-0.103965	0	TLE2	0
488	chr11	125756760	125756934	175	3	1.5979e-06	-0.107792	0	HYLS1	121	HYLS1-002, HYLS1-003
489	chr8	30891773	30892479	707	3	1.67548e-06	-0.107157	0	WRN	121650	WRN-001, PURG-001, PURG-002, PURG-003
490	chr6	169977394	169977833	440	3	1.71321e-06	-0.15202	0	WDR27	0
491	chr8	10555382	10555711	330	3	1.73917e-06	-0.104281	0	C8orf74	28105
492	chr6	168120556	168120876	321	3	1.79972e-06	-0.101106	64342		0
493	chr10	133558389	133558971	583	4	2.01059e-06	-0.112917	45762		49797
494	chr2	98928364	98928898	535	5	2.0467e-06	-0.107132	0	VWA3B	33975
495	chr4	9382765	9383381	617	3	2.08826e-06	-0.101778	11968		0
496	chr9	138145328	138145731	404	3	2.31749e-06	-0.132165	66175		4671	RP11-399H11.2-001
497	chr12	131171031	131171530	500	3	2.40508e-06	-0.153953	0	RIMBP2	0
498	chr13	112984478	112986285	1808	12	2.47829e-06	-0.108657	44365		0	LINC01044-001
499	chr16	88496241	88497007	767	4	2.49948e-06	-0.111726	0	ZNF469	0
500	chr16	2140692	2141815	1124	6	2.52785e-06	-0.113036	0	PKD1	0	MIR1225-201, PKD1-023, PKD1-022, PKD1-040, RP11-304L19.1-002, PKD1-041, PKD1-039, RP11-304L19.1-001
501	chr12	116043958	116044032	75	3	2.57241e-06	-0.119886	352348		153962
502	chr1	150244765	150245081	317	3	2.80039e-06	-0.106874	0	C1orf54	3110	C1orf54-002, C1orf54-001
503	chr17	47091339	47092272	934	7	2.98158e-06	-0.131705	0	IGF2BP1	0	IGF2BP1-005, RP11-501C14.6-001
504	chr21	45811363	45811549	187	3	3.04553e-06	-0.108572	0	TRPM2	0
505	chr8	37698691	37699507	817	5	3.2539e-06	-0.112598	0	ADGRA2	0
506	chr1	145515286	145515365	80	3	3.32109e-06	-0.13	0	NBPF10	673	GNRHR2-002, GNRHR2-001, PEX11B-001, GNRHR2-003, PEX11B-201, GNRHR2-004, GNRHR2-005
506	chr1	145515286	145515365	80	3	3.32109e-06	-0.13	0	NBPF20	673	GNRHR2-002, GNRHR2-001, PEX11B-001, GNRHR2-003, PEX11B-201, GNRHR2-004, GNRHR2-005
507	chr21	44863962	44864600	639	4	3.37328e-06	-0.111453	5303		0	LINC00319-001
508	chr14	28733428	28733613	186	3	3.44877e-06	-0.113315	502664		501276	BNIP3P1-201, BNIP3P1-001, BNIP3P1-002
509	chr5	111868904	111869581	678	3	3.54523e-06	-0.104592	112226		112681
510	chr1	110752047	110752797	751	7	3.76489e-06	-0.105887	538		0	KCNC4-004, KCNC4-007, KCNC4-006, KCNC4-003, KCNC4-AS1-001, KCNC4-001, KCNC4-005
511	chr2	36824259	36824338	80	3	4.1371e-06	-0.125928	0	FEZ2	454	FEZ2-001, FEZ2-002, FEZ2-004
512	chr17	79361026	79361742	717	6	4.48654e-06	-0.107023	1865		0	RP11-1055B8.3-001, RP11-1055B8.3-004
513	chr10	131843517	131844047	531	5	4.62153e-06	-0.135108	18114		0
514	chr5	37208976	37209440	465	3	4.69293e-06	-0.120056	0	CPLANE1	0	OFD1P17-001
515	chr14	101618194	101618406	213	3	4.71743e-06	-0.143825	78920		85809
516	chr2	3828216	3828566	351	3	4.75728e-06	-0.129446	77955		5249
517	chr7	99588273	99588561	289	3	4.83498e-06	-0.108642	0	AZGP1P1	6645	RP4-604G5.3-001
518	chr2	55921567	55921875	309	4	5.42036e-06	-0.103399	521		423	PNPT1-004, PNPT1-007, PNPT1-003, PNPT1-001
519	chr4	1579572	1580377	806	6	5.54756e-06	-0.117917	61230		0	RP11-1398P2.1-001
520	chr12	128866172	128866735	564	4	5.55241e-06	-0.1058	0	TMEM132C	15416
521	chr7	52341469	52342124	656	4	5.59136e-06	-0.117416	761224		0
522	chr6	74354803	74355165	363	3	5.64991e-06	-0.10979	0	SLC17A5	8037	SLC17A5-002
523	chr19	50733985	50734545	561	4	5.74333e-06	-0.124944	0	MYH14	0
524	chr14	92981121	92981666	546	3	5.7894e-06	-0.110443	0	RIN3	0	RIN3-001, RIN3-003, RIN3-008
525	chr2	218898491	218898788	298	3	5.96356e-06	-0.111014	868		0	RUFY4-001, RUFY4-006, RUFY4-007, RUFY4-004
526	chr3	122281881	122282157	277	4	6.0477e-06	-0.103283	0	PARP9	845	DTX3L-001, PARP9-001, DTX3L-002, PARP9-003, PARP9-007, PARP9-005, PARP9-002, PARP9-004
527	chr1	227748424	227748719	296	5	6.4923e-06	-0.110189	2500		0	RNA5SP77-201
528	chr16	83170651	83171299	649	4	6.50408e-06	-0.124651	0	CDH13	508837
529	chr17	30770932	30771154	223	3	6.52083e-06	-0.11805	326		0	PSMD11-001, PSMD11-004, PSMD11-005, PSMD11-007, PSMD11-006, PSMD11-008, PSMD11-009
530	chr1	1003126	1003851	726	5	6.78971e-06	-0.119169	3274		0
531	chr5	98175255	98175760	506	3	6.7997e-06	-0.114357	15147		64947
532	chr15	60771672	60772297	626	4	6.96667e-06	-0.117705	312		113	NARG2-001, NARG2-201, RP11-219B17.1-002, RP11-219B17.1-004, NARG2-002, RP11-219B17.1-003, NARG2-005, NARG2-010, RP11-219B17.1-001, NARG2-015, NARG2-014, NARG2-009, NARG2-008, NARG2-012, NARG2-013, NARG2-004, NARG2-011
533	chr10	1505472	1506175	704	5	7.4697e-06	-0.124629	0	ADARB2	169
534	chr11	7109460	7110148	689	7	7.64075e-06	-0.150485	16		0	RBMXL2-001
535	chr5	322134	322816	683	7	8.05019e-06	-0.103383	0	AHRR	0	AHRR-007, AHRR-006, AHRR-009
536	chr13	23412250	23412996	747	5	8.39821e-06	-0.16409	58172		0	IPMKP1-001
537	chr11	73053649	73054401	753	6	8.40054e-06	-0.103555	0	ARHGEF17	0	ARHGEF17-003
538	chr2	122660039	122660793	755	4	8.47648e-06	-0.115122	134610		146512
539	chr5	3787906	3787948	43	3	9.07819e-06	-0.15291	186388		66588
540	chr19	17336291	17336467	177	3	1.02813e-05	-0.104993	587		439	OCEL1-001, OCEL1-007, OCEL1-013, OCEL1-010, OCEL1-009, OCEL1-003, OCEL1-011, OCEL1-012, OCEL1-002, OCEL1-008, OCEL1-006, OCEL1-005, OCEL1-004
541	chr5	1004139	1004495	357	4	1.05739e-05	-0.103415	4581		0	AC116351.2-201, RP11-43F13.4-001
542	chr19	40730425	40730867	443	3	1.09453e-05	-0.106472	0	CNTD2	0	CNTD2-002, CNTD2-001, CNTD2-201, CNTD2-003, CNTD2-004, CNTD2-005
543	chr17	20687237	20687912	676	4	1.14544e-05	-0.105687	46058		0	SCDP1-001
544	chr5	178692691	178692806	116	3	1.19704e-05	-0.156729	0	ADAMTS2	8031
545	chr10	29228186	29228804	619	3	1.26967e-05	-0.119931	143206		13823
546	chr10	18947383	18947959	577	5	1.30885e-05	-0.109306	353		154	ARL5B-001, ARL5B-AS1-004, ARL5B-AS1-002, ARL5B-AS1-003, ARL5B-AS1-001, ARL5B-AS1-005
547	chr13	20968690	20969084	395	3	1.34761e-05	-0.104773	8721		0
548	chr1	228291486	228292062	577	5	1.36573e-05	-0.101097	463		301	C1orf35-001, C1orf35-005, C1orf35-003, C1orf35-002, C1orf35-004, C1orf35-006, C1orf35-007
549	chr9	38488083	38488415	333	3	1.40734e-05	-0.105456	52150		0	RP11-392E22.1-001
550	chr5	90575141	90575459	319	4	1.49534e-05	-0.132751	89081		888	RP11-213H15.1-001
551	chr1	205497713	205498530	818	5	1.50459e-05	-0.111769	0	CDK18	0	CDK18-011, CDK18-009, CDK18-010, CDK18-002, CDK18-022, CDK18-021, CDK18-023, CDK18-024
552	chr17	19627735	19628421	687	5	1.50574e-05	-0.116609	5442		0
553	chr21	44593642	44593766	125	3	1.52473e-05	-0.10517	728		0
554	chr18	3665966	3666162	197	3	1.57833e-05	-0.127873	0	DLGAP1	62961
555	chr19	519035	519611	577	3	1.57914e-05	-0.137336	0	TPGS1	0
556	chr19	384036	384408	373	4	1.64015e-05	-0.108095	8022		0
557	chr17	6756270	6757163	894	3	1.66493e-05	-0.116606	0	ALOX12P2	40266	ALOX12P2-006, ALOX12P2-013, ALOX12P2-007, ALOX12P2-003, ALOX12P2-005
558	chr5	1245669	1246795	1127	6	1.72436e-05	-0.103006	0	SLC6A18	0
559	chr6	27706246	27706340	95	3	1.79038e-05	-0.130053	23182		50538	RP1-97D16.1-002
560	chr7	92324861	92325242	382	3	1.83808e-05	-0.105167	0	CDK6	104987
561	chr16	88600835	88601529	695	3	1.93343e-05	-0.10153	0	ZFPM1	0
562	chr12	25054873	25055108	236	3	1.96976e-05	-0.105786	0	BCAT1	491	BCAT1-006, BCAT1-004, BCAT1-005, AC026310.1-201
563	chr11	85645743	85646125	383	3	2.06338e-05	-0.121579	14691		0	SLC25A1P1-001
564	chr3	122398533	122399120	588	3	2.09909e-05	-0.107489	551		535	PARP14-001, PARP14-007
565	chr19	50931222	50931875	654	7	2.19973e-05	-0.108905	0	SPIB	0
566	chr10	102901822	102902429	608	3	2.26487e-05	-0.11596	4275		1558
567	chr10	51784543	51784888	346	3	2.31263e-05	-0.102076	0		0
567	chr10	51784543	51784888	346	3	2.31263e-05	-0.102076	0		0
568	chr8	145654565	145654854	290	4	2.58263e-05	-0.108747	0	TONSL	0	VPS28-201, VPS28-202, VPS28-015, VPS28-013, VPS28-014, VPS28-012, VPS28-016, VPS28-011
569	chr19	57741934	57742444	511	12	2.58973e-05	-0.100179	0	AURKC	0	AURKC-001, AURKC-002, AURKC-201, AURKC-005, AURKC-006, AURKC-004, AURKC-003, AURKC-007
570	chr9	98981433	98981875	443	3	2.65664e-05	-0.132102	15713		0
571	chr1	147737016	147737207	192	4	2.66638e-05	-0.115722	69395		0	RNU1-120P-201
572	chr5	179588440	179588838	399	3	2.9232e-05	-0.153435	0	RASGEF1C	0
573	chr7	55072617	55073432	816	4	2.96249e-05	-0.116858	13292		0
574	chr9	100069151	100069906	756	7	3.2112e-05	-0.106326	0	CCDC180	0	CCDC180-007, CCDC180-004, CCDC180-002, CCDC180-001
574	chr9	100069151	100069906	756	7	3.2112e-05	-0.106326	0	SUGT1P4-STRA6LP-CCDC180	0	CCDC180-007, CCDC180-004, CCDC180-002, CCDC180-001
575	chr12	115112189	115112626	438	4	3.4515e-05	-0.10427	0	TBX3	0
576	chr7	1099421	1100172	752	3	3.66414e-05	-0.129948	0	C7orf50	1467	RP11-449P15.1-001
577	chr11	117296936	117297328	393	4	3.92311e-05	-0.100182	1160		1653
578	chr8	144222015	144222455	441	5	3.93785e-05	-0.102617	16875		18306
579	chr22	50052294	50052407	114	3	4.22404e-05	-0.132222	1103		12248	C22orf34-001, C22orf34-003, C22orf34-004, C22orf34-005, C22orf34-201
580	chr6	48037180	48037415	236	4	4.33808e-05	-0.10645	0	PTCHD4	769	PTCHD4-002, PTCHD4-001, PTCHD4-201
581	chr1	244094869	244094935	67	3	4.4757e-05	-0.114136	0	LOC339529	0
582	chr8	94765902	94766468	567	4	4.79755e-05	-0.109344	603		532	TMEM67-007, TMEM67-002, TMEM67-003, TMEM67-001, TMEM67-012, TMEM67-009, TMEM67-006, TMEM67-005, TMEM67-004, TMEM67-008, TMEM67-015, TMEM67-017, TMEM67-016, TMEM67-018
583	chr14	70700886	70701435	550	4	5.0162e-05	-0.116143	11034		0	RP11-486O13.3-001
584	chr14	102990211	102990501	291	3	5.93829e-05	-0.102948	14082		6264
585	chr9	138594185	138594307	123	3	6.06675e-05	-0.100167	0	KCNT1	0	KCNT1-202, KCNT1-002, KCNT1-003, KCNT1-001
586	chr16	88706241	88706717	477	4	6.83692e-05	-0.113625	0	IL17C	0	IL17C-001, IL17C-002
587	chr19	45720771	45721076	306	4	7.03605e-05	-0.123851	0	EXOC3L2	0
588	chr7	1096318	1096568	251	4	7.22867e-05	-0.108617	0	C7orf50	837	GPR146-201, GPR146-001, GPR146-005, C7orf50-005, GPR146-002
589	chr4	144480740	144481270	531	3	7.40493e-05	-0.103951	0	GUSBP5	0	GUSBP5-001, GUSBP5-004, GUSBP5-002, GUSBP5-005, GUSBP5-003
590	chr4	88142275	88142287	13	3	7.66918e-05	-0.129689	600		329	KLHL8-001, KLHL8-003, KLHL8-002, KLHL8-006, KLHL8-007, KLHL8-004, KLHL8-005, KLHL8-201
591	chr20	43378461	43378953	493	3	7.77712e-05	-0.165647	0	KCNK15	0
592	chr12	54772688	54773114	427	3	8.04846e-05	-0.10424	0	ZNF385A	0	ZNF385A-009
593	chr6	37320951	37321337	387	3	8.10434e-05	-0.107039	410		302	RNF8-004, RNF8-001, RNF8-201, RNF8-008, RNF8-003, RNF8-005, RNF8-007, RNF8-006
594	chr17	40823420	40823930	511	3	8.14151e-05	-0.118334	0	PLEKHH3	0	PLEKHH3-010
595	chr14	105942636	105943425	790	3	8.31771e-05	-0.110139	0	CRIP2	735	CRIP2-009, CRIP2-006, CRIP2-004, CRIP2-011, CRIP2-003, CRIP2-008, CRIP2-012, CRIP2-010, CRIP2-005
596	chr17	42431109	42431859	751	4	8.52506e-05	-0.104779	0	FAM171A2	0	GRN-022
597	chr14	70316898	70317239	342	5	9.10016e-05	-0.125266	28874		0
598	chr15	71507300	71507695	396	3	9.58901e-05	-0.10795	0	THSD4	0
599	chr2	118617230	118618054	825	6	0.000100651	-0.111593	27276		0	HTR5BP-001, HTR5BP-002
600	chr6	7051303	7052187	885	4	0.000116207	-0.138969	55642		0
601	chr1	8086959	8087518	560	3	0.000120207	-0.121509	565		104	ERRFI1-001, RP11-431K24.1-001, ERRFI1-004, ERRFI1-003, ERRFI1-005
602	chr7	75957850	75958048	199	3	0.00012989	-0.100588	0	YWHAG	817
603	chr7	157406607	157406737	131	3	0.00014251	-0.127154	0	PTPRN2	0	AC005481.5-001
604	chr16	7703812	7703947	136	3	0.000145404	-0.138365	0	RBFOX1	0	RBFOX1-018
605	chr2	39470725	39471028	304	4	0.00014914	-0.148758	5378		0
606	chr16	3988694	3989254	561	6	0.000174336	-0.126874	23395		0
607	chr6	1624386	1624978	593	4	0.000182607	-0.109874	0	GMDS	0	GMDS-005, GMDS-003, GMDS-004
608	chr2	127729097	127729681	585	4	0.000209038	-0.101763	75917		0
609	chr5	178548229	178548700	472	3	0.000294674	-0.127098	0	ADAMTS2	0	ADAMTS2-004, ADAMTS2-005, ADAMTS2-003
610	chr9	8858259	8858644	386	3	0.00029993	-0.137999	0	PTPRD	0	RP11-75C9.1-001, RP11-75C9.1-002, PTPRD-008
611	chr20	48551982	48552706	725	3	0.00032355	-0.11353	207		0	RNF114-001
612	chr6	32822911	32823292	382	4	0.000588911	-0.110528	208071		540	TAP1-001, PSMB9-001, PSMB9-202, PSMB9-002, PSMB9-004
613	chr11	396686	397077	392	3	0.00080543	-0.1039	0	PKP3	0	PKP3-008, PKP3-009, PKP3-011
614	chr10	11911721	11912410	690	3	0.00233012	-0.173309	0	PROSER2-AS1	0	PROSER2-001
614	chr10	11911721	11912410	690	3	0.00233012	-0.173309	0	PROSER2	0	PROSER2-001
615	chr16	2867113	2867446	334	3	0.00691763	-0.102099	0	PRSS21	0	PRSS21-001, PRSS21-002, PRSS21-201, PRSS21-004, PRSS21-003, PRSS21-006, PRSS21-007, PRSS21-005, PRSS21-009, PRSS21-010, PRSS21-008
616	chr15	45004828	45005365	538	3	0.00712925	-0.103606	0	B2M	482	B2M-007, B2M-201, B2M-003, B2M-001, PATL2-008, B2M-012, B2M-002, B2M-008, B2M-006, B2M-009, B2M-013

## Sheet: S3-Blood cells
Supllementary Table S3. Scores on various blood cells
GEO File ID	Cell type	Score
GSM861635	Whole Blood_1	0.0129057
GSM861636	Whole Blood_2	0.0162744
GSM861637	Whole Blood_3	0.0164985
GSM861638	Whole Blood_4	0.0100207
GSM861639	Whole Blood_5	0.011602
GSM861640	Whole Blood_6	0.0117649
GSM861641	PBMC_1	0.0129509
GSM861642	PBMC_2	0.0119414
GSM861643	PBMC_3	0.0144564
GSM861644	PBMC_4	0.0092011
GSM861645	PBMC_5	0.00942012
GSM861646	PBMC_6	0.00889119
GSM861647	Gran_1	0.0163773
GSM861648	Gran_2	0.023477
GSM861649	Gran_3	0.0219466
GSM861650	Gran_4	0.0195739
GSM861651	Gran_5	0.0157791
GSM861652	Gran_6	0.0167617
GSM861653	CD4+_1	0.0117383
GSM861654	CD4+_2	0.012057
GSM861655	CD4+_3	0.0120845
GSM861656	CD4+_4	0.00882293
GSM861657	CD4+_5	0.00958348
GSM861658	CD4+_6	0.00948017
GSM861659	CD8+_1	0.010079
GSM861660	CD8+_2	0.00840331
GSM861661	CD8+_3	0.00835191
GSM861662	CD8+_4	0.00699744
GSM861663	CD8+_5	0.00720241
GSM861664	CD8+_6	0.00757256
GSM861665	CD14+_1	0.0172022
GSM861666	CD14+_2	0.0176696
GSM861667	CD14+_3	0.0181054
GSM861668	CD14+_4	0.0130956
GSM861669	CD14+_5	0.0117243
GSM861670	CD14+_6	0.0118225
GSM861671	CD19+_1	0.0143703
GSM861672	CD19+_2	0.014054
GSM861673	CD19+_3	0.0263168
GSM861674	CD19+_4	0.0079828
GSM861675	CD19+_5	0.00923648
GSM861676	CD19+_6	0.00978373
GSM861677	CD56+_1	0.0107167
GSM861678	CD56+_2	0.0110623
GSM861679	CD56+_3	0.00994274
GSM861680	CD56+_4	0.00738799
GSM861681	CD56+_5	0.00688771
GSM861682	CD56+_6	0.00927591
GSM861683	Neu_1	0.0161025
GSM861684	Neu_2	0.0204329
GSM861685	Neu_3	0.0191744
GSM861686	Neu_4	0.0157958
GSM861687	Neu_5	0.0137696
GSM861688	Neu_6	0.011701
GSM861689	Eos_1	0.0172916
GSM861690	Eos_2	0.0224457
GSM861691	Eos_3	0.0198886
GSM861692	Eos_4	0.0156958
GSM861693	Eos_5	0.0140766
GSM861694	Eos_6	0.0165532

## Sheet: S4-gene-set-enrichment
Supplementary Table S4. Gene-set enrichment analysis on Reactome pathways for genes with hypomethylated regions. Only the groups with FDR <0.05 are showed. FDR, False Discovery Rate.
Pathway ID	Gene Set	FDR
R-HSA-112316	Neuronal System	<0.001
R-HSA-1430728	Metabolism	<0.001
R-HSA-162582	Signal Transduction	0.001
R-HSA-6794362	Protein-protein interaction at synapses	0.004
R-HSA-446728	Cell junction organization	0.012
R-HSA-382551	Transmembrane transport of small molecules	0.012
R-HSA-6794361	Interactions of neurexins and neuroligins at synapses	0.017
